# Supplementary material for: The New Nematicide Cyclobutrifluram Targets the Mitochondrial Succinate Dehydrogenase Complex in Caenorhabditis elegans
Source: J Dev Biol. 2023 Oct 19;11(4):39. doi: 10.3390/jdb11040039 (PMC10594496; doi:10.3390/jdb11040039)
Supplement: Supplementary file 1 [file jdb-11-00039-s001.zip]

Archive with 2 entries (2 files):
- Supplementary Figure S1.pdf
- Supplementary File S1.xlsx
