# Supplementary material for: The New Nematicide Cyclobutrifluram Targets the Mitochondrial Succinate Dehydrogenase Complex in Caenorhabditis elegans
Source: J Dev Biol. 2023 Oct 19;11(4):39. doi: 10.3390/jdb11040039 (PMC10594496; doi:10.3390/jdb11040039)
Supplement: Supplementary file 1 [file jdb-11-00039-s001.zip › Supplementary File S1.xlsx]

## Sheet: DEGRawData
Gene ID	Mean of normalized counts	log2 fold change	log2fc Standard Error	Wald test	p-value	adj. p-value (q-value)
fat-7	12535.4	-7.20736	0.386786	-18.634	1.70354e-77	2.59466e-73
cyp-14A4	1054.42	6.40906	0.394537	16.2445	2.44236e-59	1.85998e-55
ZK6.11	5195.62	-5.41326	0.347087	-15.5963	7.71764e-55	3.91825e-51
pmp-5	3093.67	-4.38853	0.316309	-13.8742	9.08492e-44	3.45931e-40
pho-13	635.795	-4.8456	0.365546	-13.2558	4.17771e-40	1.27261e-36
irg-5	1323.28	-4.73067	0.378925	-12.4845	9.07593e-36	2.30393e-32
msra-1	16288.4	-4.13489	0.339928	-12.164	4.83176e-34	1.05132e-30
ilys-5	15614.7	-4.473	0.373011	-11.9916	3.9326e-33	7.48719e-30
lys-4	12942.8	-4.47339	0.375899	-11.9005	1.17598e-32	1.99015e-29
ZK593.3	1987.72	-4.06359	0.350315	-11.5998	4.1292e-31	6.28918e-28
pud-3	412.248	-4.99942	0.440783	-11.3421	8.11455e-30	1.12357e-26
D1086.3	571.826	-4.46263	0.401541	-11.1138	1.07523e-28	1.36473e-25
F22B3.7	228.305	6.55985	0.5928	11.0659	1.83656e-28	2.15174e-25
catp-4	311.857	4.58767	0.422961	10.8466	2.07041e-27	2.1106e-24
clec-210	181.147	-5.9084	0.544743	-10.8462	2.07859e-27	2.1106e-24
F42A10.7	1266.22	-3.77331	0.351946	-10.7213	8.08666e-27	7.698e-24
dod-24	1091.77	-3.49247	0.329128	-10.6113	2.64132e-26	2.36647e-23
T05E12.6	3863.31	-3.61205	0.347008	-10.4091	2.25265e-25	1.90612e-22
F21C10.9	1457.91	-3.89009	0.37451	-10.3871	2.83713e-25	2.27433e-22
pud-4	287	-4.41762	0.437217	-10.1039	5.30652e-24	4.04118e-21
cyp-13A4	120.847	-6.15638	0.613927	-10.0279	1.14977e-23	8.33909e-21
F49C12.7	743.705	-3.96194	0.397277	-9.97274	2.0061e-23	1.38886e-20
cyp-33C8	2396.27	3.12253	0.316259	9.87332	5.43349e-23	3.44823e-20
spch-1	399.856	3.77672	0.382486	9.87415	5.38871e-23	3.44823e-20
Y57G11A.2	492.223	3.85012	0.393204	9.79168	1.22245e-22	7.44763e-20
alg-4	329.306	4.1773	0.430783	9.69699	3.10528e-22	1.8191e-19
spch-3	438.404	3.76864	0.392476	9.60222	7.82442e-22	4.41384e-19
alg-3	350.839	3.98678	0.416609	9.56959	1.07328e-21	5.83825e-19
F32A11.3	320.745	3.78048	0.395923	9.54852	1.3156e-21	6.9096e-19
drd-10	402.829	-3.46361	0.364447	-9.50373	2.025e-21	1.02809e-18
clec-5	998.717	-3.12804	0.329289	-9.49937	2.11169e-21	1.03752e-18
Y69A2AR.19	227.628	4.11638	0.440112	9.35305	8.51596e-21	4.05333e-18
ZK1010.5	193.025	4.49463	0.481625	9.33221	1.03682e-20	4.7854e-18
Y38H8A.3	264.646	3.8223	0.411134	9.29697	1.44498e-20	6.47311e-18
B0205.10	201.164	4.07951	0.445111	9.16516	4.94726e-20	2.1529e-17
Y38E10A.17	523.632	3.71773	0.410458	9.05751	1.33457e-19	5.64634e-17
C36H8.1	165.54	4.25717	0.471789	9.02346	1.82234e-19	7.33677e-17
F32H2.7	225.313	3.97844	0.440924	9.02298	1.83046e-19	7.33677e-17
cest-28	150.171	-4.1741	0.463154	-9.01236	2.01676e-19	7.87621e-17
T13F3.6	2859.03	-3.02835	0.336647	-8.99562	2.34908e-19	8.9447e-17
acs-2	9768.48	3.54756	0.394992	8.98135	2.67459e-19	9.93578e-17
cyp-13A5	562.618	-3.15133	0.35638	-8.84261	9.35103e-19	3.39108e-16
W02B12.12	282.694	3.81442	0.432238	8.82482	1.0964e-18	3.88356e-16
pgp-9	2776.89	2.86088	0.329144	8.69189	3.5647e-18	1.23395e-15
cln-3.1	353.599	-3.74328	0.433992	-8.62523	6.39661e-18	2.16504e-15
snf-5	360.582	3.77845	0.439402	8.59908	8.03599e-18	2.66079e-15
phat-4	134.559	4.57644	0.534612	8.56029	1.12579e-17	3.64829e-15
clec-10	1984.82	2.93251	0.343599	8.53471	1.40512e-17	4.45862e-15
B0205.14	169.054	3.91546	0.45965	8.51836	1.61827e-17	5.03017e-15
K10H10.4	249.185	3.6672	0.430809	8.51234	1.70454e-17	5.19238e-15
C49G7.3	233.812	4.12039	0.486527	8.46898	2.47545e-17	7.39286e-15
Y43F8A.2	234.206	3.94323	0.466472	8.45331	2.83159e-17	8.29385e-15
Y113G7C.1	281.878	4.08606	0.486022	8.40715	4.20083e-17	1.20722e-14
F17E9.5	605.663	3.66548	0.436668	8.3942	4.69062e-17	1.32302e-14
F19C6.4	367.737	-3.1433	0.376577	-8.34703	7.00028e-17	1.93857e-14
acdh-1	38649.2	-2.58777	0.310928	-8.32273	8.59592e-17	2.33794e-14
pgph-3	606.993	-2.86226	0.346502	-8.26044	1.4514e-16	3.87829e-14
arf-1.1	481.19	-3.91388	0.474207	-8.25354	1.53775e-16	4.03819e-14
T08B6.4	336.776	4.12902	0.502117	8.22323	1.98099e-16	5.11399e-14
lact-6	199.571	-4.10209	0.503561	-8.14616	3.75659e-16	9.53611e-14
T16A9.5	341.083	3.43271	0.421976	8.13485	4.12445e-16	1.01322e-13
T23B3.5	338.769	3.46958	0.426428	8.13637	4.07322e-16	1.01322e-13
clec-218	1701.29	-2.90696	0.358629	-8.10576	5.24151e-16	1.2474e-13
irg-4	1515.87	-2.64947	0.326829	-8.10661	5.20519e-16	1.2474e-13
C41G7.6	232.346	3.65209	0.45156	8.08772	6.07908e-16	1.42447e-13
vit-3	41276.6	-2.77049	0.343057	-8.07587	6.69992e-16	1.54616e-13
fbxa-72	963.559	-3.06418	0.380571	-8.05151	8.17773e-16	1.85903e-13
F58D2.2	205.687	3.70094	0.460202	8.04199	8.83908e-16	1.97982e-13
W03F11.4	240.694	3.4139	0.424827	8.03598	9.28371e-16	2.04928e-13
F21H7.5	426.52	3.37766	0.420714	8.0284	9.87557e-16	2.11852e-13
lbp-7	859.055	-2.83956	0.353667	-8.0289	9.83532e-16	2.11852e-13
E03H12.5	384.276	3.50715	0.438866	7.9914	1.33414e-15	2.78361e-13
cyp-35C1	1326.82	-2.86592	0.35859	-7.99219	1.32558e-15	2.78361e-13
C15C6.2	556.333	3.44669	0.431785	7.98242	1.43497e-15	2.95351e-13
pcp-3	947.831	-3.07982	0.387272	-7.9526	1.82635e-15	3.70895e-13
ilys-3	268.197	3.13018	0.395129	7.9219	2.33907e-15	4.68768e-13
ugt-25	433.626	-3.03153	0.384268	-7.88912	3.04314e-15	6.01948e-13
C18E9.8	124.912	4.0577	0.514659	7.88426	3.16416e-15	6.17862e-13
Y32H12A.8	3118.52	2.50757	0.319718	7.84308	4.39639e-15	8.47613e-13
moa-1	139.978	3.67328	0.469868	7.81769	5.38002e-15	1.02429e-12
dhs-3	3078.38	-3.02143	0.386742	-7.81252	5.60567e-15	1.05407e-12
C30G7.3	191.474	3.54148	0.453445	7.81015	5.71191e-15	1.06095e-12
H28G03.1	4445.5	2.4986	0.321754	7.76556	8.12833e-15	1.4916e-12
fer-1	121.849	3.85152	0.498094	7.73253	1.05428e-14	1.91163e-12
msp-59	487.736	3.38857	0.438507	7.72752	1.09665e-14	1.96506e-12
gba-2	110.457	-3.8348	0.497422	-7.70936	1.26452e-14	2.23953e-12
T08B6.9	184.734	3.46222	0.449868	7.69609	1.40298e-14	2.45597e-12
dct-7	122.296	-3.87302	0.50334	-7.69464	1.41898e-14	2.45597e-12
T22B7.7	1483.27	-2.77894	0.362156	-7.67332	1.67605e-14	2.86831e-12
Y53C10A.10	110.246	3.9102	0.510181	7.66434	1.79746e-14	3.02938e-12
plep-1	250.971	-3.56022	0.464571	-7.66346	1.80995e-14	3.02938e-12
nas-20	2136.58	-2.79091	0.364408	-7.65876	1.87741e-14	3.07472e-12
ssq-2	886.452	3.18607	0.41598	7.65919	1.87116e-14	3.07472e-12
gsp-4	320.074	3.399	0.444196	7.65204	1.97813e-14	3.20521e-12
Y48B6A.5	103.691	4.11284	0.538303	7.64039	2.16561e-14	3.47204e-12
F42A10.9	861.194	-2.92981	0.383536	-7.63896	2.18981e-14	3.47426e-12
M153.2	171.318	-3.26716	0.430023	-7.59764	3.01582e-14	4.73546e-12
C39H7.1	371.258	3.62876	0.478934	7.57675	3.54323e-14	5.39669e-12
T28F3.5	274.496	2.9798	0.393245	7.57747	3.52369e-14	5.39669e-12
acs-10	169.606	3.70269	0.488561	7.57876	3.48862e-14	5.39669e-12
Y43F8C.9	129.339	3.73741	0.494581	7.55671	4.1339e-14	6.234e-12
msp-19	373.923	3.40045	0.450188	7.5534	4.2404e-14	6.33192e-12
Y106G6G.4	224.124	3.37713	0.447602	7.54494	4.52495e-14	6.69122e-12
T03F6.6	152.932	3.73861	0.495683	7.54234	4.61603e-14	6.76026e-12
msp-51	643.124	3.28976	0.438103	7.50909	5.9542e-14	8.637e-12
F49C12.15	723.532	3.35815	0.449697	7.46758	8.16828e-14	1.17369e-11
T02E1.7	135.042	3.769	0.506286	7.44441	9.73809e-14	1.38618e-11
spe-15	645.087	2.56957	0.347158	7.40174	1.34416e-13	1.89565e-11
R09H10.7	128.28	-3.33859	0.452287	-7.38156	1.56444e-13	2.18605e-11
Y38C1AA.7	764.962	3.36898	0.458079	7.35458	1.91527e-13	2.65196e-11
ZK688.10	118.379	3.61987	0.493675	7.3325	2.25899e-13	3.0997e-11
srh-237	430.172	-3.02976	0.414858	-7.30313	2.81155e-13	3.82346e-11
ZK105.1	4807.67	-2.74832	0.37652	-7.29927	2.89333e-13	3.89986e-11
T05F1.5	137.82	3.41194	0.467566	7.29725	2.93714e-13	3.92418e-11
ZK354.2	160.218	3.54101	0.486352	7.28077	3.3193e-13	4.3962e-11
grd-4	85.4388	-3.88655	0.534194	-7.27554	3.45038e-13	4.53041e-11
clec-57	369.84	-3.35749	0.461796	-7.2705	3.58152e-13	4.66241e-11
clec-73	215.98	3.42568	0.471323	7.26822	3.64265e-13	4.7018e-11
F36D3.4	127.5	3.64062	0.502604	7.24352	4.37191e-13	5.59567e-11
asp-13	7282.28	-2.44917	0.338947	-7.22584	4.98025e-13	6.32119e-11
C17F3.1	288.104	3.10448	0.429741	7.22408	5.04502e-13	6.35047e-11
flp-6	2603.39	-2.64422	0.366135	-7.22197	5.12395e-13	6.39696e-11
ifd-2	346.733	-2.74424	0.381091	-7.201	5.97714e-13	7.40145e-11
F55G11.7	97.4583	3.87036	0.539125	7.17897	7.0239e-13	8.6275e-11
Y37E11B.10	185.356	3.56101	0.497484	7.15805	8.18326e-13	9.97114e-11
wago-10	81.1164	4.0752	0.569644	7.15394	8.43194e-13	1.01926e-10
abt-5	111.546	3.73492	0.523955	7.12832	1.01603e-12	1.21851e-10
F42A10.6	1867.03	-2.58726	0.363125	-7.12499	1.04091e-12	1.23861e-10
Y45F10C.4	3272.51	-2.56399	0.360649	-7.10937	1.16575e-12	1.3764e-10
F26A3.5	153.03	3.16882	0.445863	7.10715	1.18464e-12	1.38794e-10
F07C3.9	388.151	-2.66384	0.375889	-7.08678	1.37269e-12	1.59599e-10
F13D12.9	193.101	3.2103	0.453083	7.08546	1.38585e-12	1.59909e-10
T05A7.6	233.626	3.40422	0.483055	7.04727	1.82464e-12	2.08955e-10
F47E1.4	912.259	-2.63184	0.373817	-7.04043	1.91642e-12	2.17829e-10
spp-4	823.018	-2.46033	0.349958	-7.03036	2.06005e-12	2.32419e-10
F35E12.6	2276.05	-2.50576	0.356502	-7.02875	2.08389e-12	2.3338e-10
acox-1.5	1120.33	-3.14443	0.448822	-7.00597	2.45276e-12	2.72686e-10
C09B9.4	92.7696	3.71172	0.530638	6.99483	2.65588e-12	2.93128e-10
ZK1053.2	139.811	3.43216	0.490747	6.99375	2.67632e-12	2.9324e-10
ZK1073.1	1502.53	2.26614	0.32407	6.99276	2.6954e-12	2.9324e-10
F54B11.11	108.873	-3.53632	0.505848	-6.99089	2.73156e-12	2.95067e-10
F32B5.1	89.2837	3.80552	0.545444	6.97692	3.01729e-12	3.23636e-10
F58G1.3	132.031	3.5193	0.504966	6.96938	3.18339e-12	3.39064e-10
cpi-1	5390.78	-2.57685	0.370971	-6.94625	3.7513e-12	3.96778e-10
msp-3	406.442	3.00807	0.433667	6.93636	4.02335e-12	4.22618e-10
nhx-2	1782.91	-2.2196	0.320268	-6.93045	4.195e-12	4.3763e-10
Y1A5A.1	173.415	3.32267	0.479997	6.92228	4.44421e-12	4.60474e-10
F13H8.3	779.007	-2.77791	0.401583	-6.91741	4.59977e-12	4.73372e-10
Y34F4.2	138.514	-3.28321	0.47499	-6.91218	4.77259e-12	4.87861e-10
gsp-3	344.231	3.30381	0.478908	6.89863	5.25052e-12	5.33137e-10
gst-10	173.548	-3.05937	0.444458	-6.88338	5.8447e-12	5.87123e-10
msp-65	136.927	3.67056	0.533277	6.88303	5.85928e-12	5.87123e-10
F15E6.3	910.972	-2.58278	0.375657	-6.87537	6.18309e-12	6.15521e-10
clec-123	199.857	3.27745	0.476983	6.87121	6.36581e-12	6.29595e-10
clec-51	1105.82	-2.39256	0.348502	-6.86526	6.63721e-12	6.52202e-10
papl-1	2739.07	-2.47248	0.360567	-6.85721	7.02204e-12	6.85594e-10
clec-97	2814.64	-2.52032	0.367661	-6.855	7.13102e-12	6.918e-10
Y49E10.10	82.5329	3.71242	0.544502	6.81801	9.23119e-12	8.85492e-10
lec-6	11942.5	-2.36682	0.347152	-6.81781	9.24386e-12	8.85492e-10
nhr-74	50.6271	-4.46892	0.65625	-6.80979	9.77442e-12	9.30464e-10
Y69E1A.1	488.05	3.04296	0.447117	6.80572	1.00543e-11	9.51159e-10
ZC21.3	102.734	3.63016	0.535004	6.78529	1.15856e-11	1.08926e-09
F56A11.6	111.455	3.31956	0.489401	6.7829	1.17789e-11	1.10064e-09
asp-4	16281.5	-2.35406	0.347174	-6.78065	1.19634e-11	1.11106e-09
msp-49	493.539	3.02946	0.447366	6.77176	1.27223e-11	1.17438e-09
grd-5	1527.29	-2.21617	0.32738	-6.76941	1.29305e-11	1.18641e-09
F15E6.4	750.71	-2.46088	0.363656	-6.76705	1.31436e-11	1.18686e-09
lys-5	142.817	-3.35443	0.495721	-6.76677	1.31692e-11	1.18686e-09
tbx-34	60.4097	4.44529	0.656801	6.76809	1.30491e-11	1.18686e-09
M02H5.8	798.255	-2.50269	0.370621	-6.75268	1.45141e-11	1.30038e-09
B0379.7	223.211	3.2416	0.480196	6.75057	1.47263e-11	1.31167e-09
M05B5.1	132.525	3.38305	0.502016	6.73893	1.5956e-11	1.409e-09
tag-10	323.916	2.57308	0.381849	6.73849	1.6004e-11	1.409e-09
Y119D3B.21	8751.52	-2.74643	0.407739	-6.73576	1.63076e-11	1.42748e-09
F17C11.13	678.295	2.34065	0.347773	6.73041	1.69187e-11	1.4725e-09
ZK945.7	254.658	3.25528	0.484372	6.72064	1.80934e-11	1.5658e-09
ttbk-4	167.931	3.18595	0.474254	6.7178	1.84488e-11	1.58753e-09
T02D1.8	2087.16	-2.45388	0.366113	-6.70252	2.04856e-11	1.74311e-09
kel-10	190.96	3.28029	0.489401	6.70267	2.04651e-11	1.74311e-09
ugt-15	197.079	-2.95505	0.441385	-6.69497	2.15722e-11	1.82537e-09
ssq-4	1342.03	3.21021	0.480376	6.68271	2.34571e-11	1.97389e-09
vit-4	29863.2	-2.35938	0.353886	-6.66708	2.6094e-11	2.17179e-09
wht-5	110.148	3.4204	0.512994	6.66753	2.60145e-11	2.17179e-09
mpst-4	115.555	3.26617	0.49019	6.66307	2.68168e-11	2.21982e-09
paic-1	1310.49	-2.33424	0.350701	-6.65593	2.81523e-11	2.31777e-09
Y51H7C.1	708.642	-2.70101	0.406025	-6.65233	2.88492e-11	2.3511e-09
srh-2	157.768	3.22161	0.484289	6.65224	2.88658e-11	2.3511e-09
ZK742.3	439.283	-2.47264	0.37178	-6.65082	2.91471e-11	2.36138e-09
ZK550.5	149.733	3.18395	0.479993	6.63333	3.28202e-11	2.64489e-09
F22F4.5	342.798	-2.55115	0.385334	-6.62062	3.57701e-11	2.85548e-09
acs-18	204.995	3.19373	0.482403	6.62046	3.58083e-11	2.85548e-09
lec-8	3180.08	-2.71519	0.4103	-6.61757	3.6514e-11	2.89658e-09
C38C3.3	123.031	3.18257	0.481316	6.61223	3.78562e-11	2.98527e-09
acbp-6	299.325	-2.48806	0.376318	-6.61158	3.8024e-11	2.98527e-09
Y41C4A.32	1892.41	-4.96381	0.752767	-6.59409	4.27865e-11	3.34195e-09
mpz-3	69.1369	3.91671	0.594395	6.58941	4.41591e-11	3.43157e-09
F10A3.17	1530.5	-2.129	0.323421	-6.58277	4.61756e-11	3.57005e-09
F35F10.5	215.756	-2.67543	0.407704	-6.5622	5.3021e-11	4.0786e-09
col-8	17768.3	-2.29723	0.350275	-6.55835	5.44067e-11	4.16416e-09
msp-31	1058.49	2.91346	0.444403	6.55589	5.53108e-11	4.2122e-09
ZK546.19	65.9789	-3.8309	0.586599	-6.53069	6.54652e-11	4.9607e-09
D1054.9	105.185	3.69872	0.56858	6.50518	7.75987e-11	5.85102e-09
B0024.4	183.257	-3.43378	0.527915	-6.50443	7.79896e-11	5.85152e-09
F47B3.4	69.3058	3.89905	0.599655	6.50215	7.91797e-11	5.91079e-09
spp-18	1642.17	-2.87591	0.44235	-6.50144	7.95556e-11	5.91079e-09
spe-8	57.0177	4.07244	0.626629	6.49897	8.08743e-11	5.97959e-09
klo-2	219.664	-2.60882	0.401727	-6.49401	8.35819e-11	6.14993e-09
ttr-42	2672.37	-2.39759	0.369338	-6.49159	8.49344e-11	6.2194e-09
msp-57	946.115	3.1608	0.487513	6.48353	8.9603e-11	6.52987e-09
gln-2	247.68	3.27294	0.505005	6.48102	9.11074e-11	6.60789e-09
T10E9.4	610.208	3.20845	0.495213	6.47892	9.23806e-11	6.66848e-09
Y39D8A.1	247.047	-2.7953	0.431639	-6.47601	9.41795e-11	6.76626e-09
K07A3.3	76.6726	3.72859	0.576303	6.46984	9.81039e-11	7.01512e-09
clec-67	443.707	2.33833	0.362037	6.45881	1.05528e-10	7.5107e-09
F17C11.11	4278.19	-2.25209	0.348936	-6.45418	1.08807e-10	7.70809e-09
ifa-4	4664.04	-2.39549	0.371669	-6.44522	1.15432e-10	8.13958e-09
nep-23	64.9955	3.8362	0.595418	6.44288	1.1723e-10	8.22824e-09
F19C7.4	90.1299	-3.30242	0.513183	-6.43517	1.23332e-10	8.61686e-09
C27D8.2	129.741	3.22128	0.500801	6.43225	1.25729e-10	8.74422e-09
R155.3	58.4018	4.18965	0.652287	6.42301	1.33603e-10	9.24956e-09
C14A4.13	51.2562	4.26019	0.663441	6.42135	1.3507e-10	9.26686e-09
Y49G5A.1	81.3562	-3.32696	0.518054	-6.42204	1.34463e-10	9.26686e-09
oac-6	370.043	-2.4984	0.389203	-6.41928	1.36922e-10	9.35183e-09
C25A8.5	72.8779	3.59958	0.562128	6.40348	1.51873e-10	1.03267e-08
ugt-39	502.919	-2.44428	0.381948	-6.39952	1.55866e-10	1.05511e-08
ttr-1	400.887	-2.36647	0.370008	-6.39574	1.59771e-10	1.07676e-08
K09E4.1	89.5158	3.36643	0.526601	6.39275	1.62928e-10	1.09319e-08
C52D10.3	133.248	-3.25061	0.508806	-6.38871	1.67288e-10	1.11753e-08
F59A6.12	1225.42	-2.37443	0.371705	-6.38795	1.68128e-10	1.11824e-08
K07C11.7	5589.77	-2.58069	0.40414	-6.38562	1.707e-10	1.1304e-08
Y39B6A.27	134.77	2.94424	0.462161	6.37058	1.88309e-10	1.24162e-08
clec-119	81.2015	3.49282	0.548348	6.3697	1.89393e-10	1.24338e-08
msp-53	501.02	3.12092	0.490098	6.36795	1.91566e-10	1.25225e-08
F44G3.7	78.6828	3.8051	0.598652	6.35612	2.06914e-10	1.3468e-08
R08E5.3	2035.21	2.18644	0.344539	6.34599	2.21007e-10	1.4324e-08
F32B4.2	97.762	3.34661	0.528868	6.32788	2.4856e-10	1.60416e-08
W10G11.2	161.43	-3.09465	0.489647	-6.32017	2.6128e-10	1.67914e-08
F48C1.9	157.373	-3.7128	0.587719	-6.3173	2.66169e-10	1.70337e-08
C34F11.5	189.287	3.07294	0.48679	6.31266	2.74275e-10	1.7479e-08
F44A6.5	477.97	-2.27673	0.360798	-6.31026	2.78565e-10	1.76784e-08
ZK354.8	94.3781	3.18315	0.504495	6.30958	2.798e-10	1.76831e-08
E02H4.7	283.857	-2.42107	0.384848	-6.29098	3.15464e-10	1.97729e-08
Y105E8A.27	92.1332	3.23656	0.514459	6.2912	3.15025e-10	1.97729e-08
cyp-14A1	361.808	2.44383	0.388913	6.28374	3.30517e-10	2.05911e-08
mrp-4	2145.31	2.36168	0.375859	6.28341	3.3122e-10	2.05911e-08
col-101	23551.5	-2.44779	0.3897	-6.28123	3.35915e-10	2.0798e-08
K09F6.3	212.562	2.71875	0.433285	6.27475	3.50204e-10	2.1595e-08
atic-1	1977.23	-2.16693	0.345579	-6.27043	3.60042e-10	2.21121e-08
wht-8	75.7125	3.47786	0.554923	6.26727	3.67421e-10	2.24747e-08
pck-3	110.123	3.24391	0.518612	6.25498	3.97559e-10	2.42209e-08
F35E12.9	891.832	-2.11923	0.339152	-6.24863	4.14069e-10	2.50265e-08
Y73F8A.20	51.5255	4.07827	0.652614	6.24913	4.12751e-10	2.50265e-08
dct-8	129.973	-3.2884	0.526778	-6.24247	4.30713e-10	2.59296e-08
dhs-7	226.69	-3.02095	0.484328	-6.23741	4.44883e-10	2.66772e-08
F27C8.5	131.977	2.97368	0.476947	6.23482	4.52291e-10	2.70151e-08
nhr-61	508.065	2.25808	0.362367	6.23146	4.62109e-10	2.74937e-08
F10A3.4	116.592	-2.859	0.458966	-6.22923	4.68748e-10	2.77802e-08
C04G2.9	838.909	2.97243	0.47817	6.21626	5.09134e-10	3.00567e-08
nep-8	81.3792	3.41173	0.548984	6.21463	5.14453e-10	3.02534e-08
cbs-2	64.7571	3.61405	0.582231	6.20726	5.39177e-10	3.15783e-08
nekl-2	399.521	-2.27779	0.36699	-6.20669	5.41128e-10	3.15783e-08
C18H7.11	179.68	-2.57505	0.416701	-6.17961	6.42594e-10	3.73563e-08
sst-20	111.458	3.09794	0.501686	6.17505	6.6142e-10	3.83045e-08
DH11.2	1694.07	-2.06986	0.335289	-6.17337	6.68487e-10	3.85671e-08
C04H5.7	1206.17	-2.26763	0.367435	-6.17151	6.76402e-10	3.87715e-08
F53A9.8	6149.13	2.15871	0.349796	6.17134	6.7712e-10	3.87715e-08
K08F4.5	210.333	2.87504	0.467557	6.14907	7.79377e-10	4.44595e-08
grd-3	1252.52	-2.09231	0.340441	-6.14587	7.9526e-10	4.51963e-08
Y59E9AL.6	426.331	2.79202	0.455081	6.13522	8.50417e-10	4.81513e-08
pqn-94	162.71	3.05229	0.497988	6.12925	8.82951e-10	4.98082e-08
Y57G7A.6	174.976	3.09914	0.505682	6.12864	8.86356e-10	4.98158e-08
T19H5.7	156.296	-2.80567	0.457917	-6.12703	8.95348e-10	5.01362e-08
ckb-2	703.088	-2.11603	0.345441	-6.1256	9.03426e-10	5.02193e-08
ugt-41	1588.54	-2.08823	0.340893	-6.12578	9.02379e-10	5.02193e-08
Y40H7A.10	4757.26	-2.12858	0.347532	-6.12484	9.07751e-10	5.02762e-08
T23F6.3	90.2263	3.19209	0.521755	6.11798	9.47672e-10	5.22971e-08
clp-6	126.264	2.80538	0.458622	6.11697	9.53716e-10	5.24406e-08
basl-1	78.9915	3.36742	0.551109	6.11026	9.94696e-10	5.44972e-08
ssp-10	233.845	2.46833	0.404117	6.10797	1.00908e-09	5.5087e-08
F59A7.2	432.234	2.25107	0.369362	6.09449	1.09784e-09	5.97184e-08
C50E10.1	213.536	3.02939	0.497152	6.09349	1.10475e-09	5.98807e-08
F28H6.8	81.7575	3.25179	0.534744	6.08102	1.19423e-09	6.45011e-08
Y116A8C.23	50.8179	3.88457	0.63941	6.07524	1.23801e-09	6.65519e-08
ugt-32	54.2279	-3.70944	0.610622	-6.07486	1.24094e-09	6.65519e-08
spch-2	78.6521	3.20091	0.528134	6.06078	1.35464e-09	7.23947e-08
ant-1.4	98.8927	2.99425	0.494204	6.05873	1.37202e-09	7.30675e-08
cpg-1	12358.3	2.44173	0.403213	6.05569	1.39817e-09	7.42006e-08
snf-2	56.6592	3.64902	0.602861	6.05284	1.42314e-09	7.52636e-08
scav-6	649.789	-2.20197	0.363841	-6.05202	1.43037e-09	7.53839e-08
K10D11.2	64.7286	3.50872	0.580899	6.04016	1.53966e-09	8.08638e-08
C14C6.2	173.489	2.78775	0.461587	6.03951	1.54587e-09	8.09114e-08
C39D10.7	5197.25	2.1609	0.357895	6.03779	1.56239e-09	8.14955e-08
Y65B4A.9	68.6055	3.41298	0.565529	6.03503	1.58936e-09	8.26198e-08
C35E7.10	173.642	2.72512	0.45175	6.03238	1.61566e-09	8.37009e-08
pcp-1	4357.25	-1.9446	0.322498	-6.02979	1.64171e-09	8.47624e-08
cpt-5	1124.61	-2.53859	0.421077	-6.02882	1.65162e-09	8.49861e-08
T22C1.8	126.571	3.14638	0.522703	6.01944	1.75023e-09	8.97566e-08
ugt-2	1660.84	1.98956	0.3307	6.0162	1.78563e-09	9.1265e-08
T16G1.6	641.489	-2.17402	0.362222	-6.00189	1.95028e-09	9.9347e-08
F47B3.7	87.6863	3.341	0.55674	6.00101	1.96099e-09	9.95596e-08
F53B2.5	74.5153	3.5461	0.591464	5.99545	2.02918e-09	1.02679e-07
C46C2.2	2936.01	1.89671	0.316751	5.988	2.12436e-09	1.07139e-07
F27D9.2	971.473	2.6771	0.447457	5.98291	2.19188e-09	1.1018e-07
F28H7.3	3120.73	-2.08451	0.349112	-5.97088	2.35975e-09	1.18228e-07
T04F3.3	101.883	3.01283	0.504816	5.96817	2.39934e-09	1.19426e-07
T28B8.4	59.3903	3.57768	0.599457	5.9682	2.39878e-09	1.19426e-07
fbxa-83	323.206	-2.53279	0.424448	-5.96727	2.41262e-09	1.19696e-07
Y39G8C.2	42.6095	4.15772	0.69738	5.96192	2.49297e-09	1.2328e-07
F36A2.10	230.137	2.6051	0.437113	5.95978	2.52576e-09	1.24096e-07
mps-3	51.6376	3.76327	0.6314	5.96019	2.51939e-09	1.24096e-07
C46E10.1	89.0206	3.2483	0.545911	5.95024	2.67754e-09	1.30848e-07
sip-1	14563.2	2.0895	0.351172	5.95007	2.68036e-09	1.30848e-07
C06A1.3	152.316	2.69989	0.453925	5.94786	2.71666e-09	1.32196e-07
K08B4.7	148.796	-2.55596	0.430076	-5.94304	2.7978e-09	1.35711e-07
C31H1.1	68.4538	3.46067	0.582977	5.9362	2.91709e-09	1.41048e-07
ssp-16	152.581	3.04926	0.513786	5.93489	2.94048e-09	1.41729e-07
dhs-26	229.93	-2.281	0.38484	-5.92714	3.08264e-09	1.48113e-07
F21F3.2	47.5933	3.80514	0.64223	5.9249	3.12493e-09	1.49672e-07
ant-1.3	142.327	2.91904	0.493061	5.92024	3.21465e-09	1.53487e-07
F40F12.3	129.155	3.06117	0.517438	5.91601	3.29843e-09	1.56667e-07
ZC376.8	68.3915	3.32668	0.562335	5.91584	3.30183e-09	1.56667e-07
K01H12.4	116.112	2.97666	0.503262	5.91474	3.32409e-09	1.57234e-07
C04C11.25	567.474	2.81449	0.476717	5.9039	3.5501e-09	1.67404e-07
H06I04.5	45.7702	3.90639	0.662231	5.89884	3.66063e-09	1.71564e-07
clec-190	501.097	-2.20549	0.373885	-5.89883	3.66085e-09	1.71564e-07
T25B9.6	118.835	2.96805	0.503701	5.89247	3.80463e-09	1.77606e-07
Y39G10AR.16	112.792	3.14694	0.534095	5.8921	3.81308e-09	1.77606e-07
Y39B6A.30	148.324	2.77197	0.470882	5.88677	3.93827e-09	1.82877e-07
cyp-13A12	135.939	2.69188	0.458687	5.86866	4.39331e-09	2.03387e-07
R07E5.6	99.9594	3.25911	0.555425	5.86778	4.41664e-09	2.03848e-07
K10C2.12	199.078	-2.67883	0.456981	-5.86201	4.57307e-09	2.1043e-07
R03D7.8	53.0626	3.74841	0.639554	5.86098	4.60139e-09	2.11096e-07
F55F8.7	98.0163	2.92324	0.499025	5.8579	4.6876e-09	2.14405e-07
msp-76	790.491	2.79632	0.478204	5.84756	4.98849e-09	2.27484e-07
Y54E2A.9	128.966	2.85219	0.487833	5.84666	5.01551e-09	2.28033e-07
F30A10.13	491.753	-2.42355	0.415637	-5.83093	5.51203e-09	2.49862e-07
K09C6.2	63.2537	3.44373	0.591092	5.82604	5.67572e-09	2.5576e-07
scrm-5	63.2537	3.44373	0.591092	5.82604	5.67572e-09	2.5576e-07
BE10.1	50.1254	3.70022	0.635238	5.82493	5.71371e-09	2.56713e-07
C27D6.11	74.6686	3.16043	0.542625	5.82434	5.73381e-09	2.56858e-07
pmt-2	10455	-2.00195	0.343801	-5.823	5.78005e-09	2.5817e-07
dao-3	762.279	-1.94019	0.33417	-5.806	6.39822e-09	2.84778e-07
far-3	1523.63	-2.30109	0.396356	-5.80561	6.41317e-09	2.84778e-07
msp-81	887.705	2.79035	0.480683	5.80498	6.43756e-09	2.8503e-07
swt-3	1183.42	-2.01857	0.348043	-5.79976	6.64092e-09	2.93182e-07
msp-45	633.339	2.76372	0.476619	5.79859	6.68736e-09	2.94379e-07
C10G11.8	489.172	2.75039	0.474637	5.79472	6.84338e-09	3.00379e-07
Y54G2A.13	66.2248	3.47594	0.600101	5.79226	6.94452e-09	3.03943e-07
F53C11.1	659.893	-2.27772	0.393718	-5.78516	7.24439e-09	3.16159e-07
F23D12.11	2713.59	-2.26648	0.39234	-5.77683	7.61223e-09	3.31262e-07
dod-6	255.284	2.78904	0.483272	5.77116	7.87298e-09	3.41633e-07
F07F6.1	160.039	2.51172	0.43549	5.76757	8.04245e-09	3.47996e-07
Y106G6D.3	239.01	2.77285	0.481755	5.75571	8.62776e-09	3.72264e-07
F22H10.6	348.067	-2.62943	0.4576	-5.74613	9.13111e-09	3.9287e-07
F17C11.6	597.816	-2.10547	0.366449	-5.74558	9.16044e-09	3.93022e-07
cyp-13A8	52.6355	3.53449	0.616503	5.73311	9.86031e-09	4.2186e-07
ent-7	711.681	-2.45938	0.429252	-5.72945	1.00754e-08	4.29857e-07
C50B6.7	890.581	-2.34297	0.409541	-5.72097	1.05915e-08	4.50612e-07
lys-3	130.132	-2.57468	0.450918	-5.70985	1.13073e-08	4.78392e-07
myo-5	224.409	2.86529	0.501796	5.71007	1.12927e-08	4.78392e-07
T27E7.1	276.963	2.8712	0.503168	5.70625	1.1549e-08	4.87264e-07
C45B2.1	2439.25	-2.13394	0.374707	-5.69495	1.23407e-08	5.19231e-07
lin-41	4617.61	2.17013	0.382202	5.67797	1.36301e-08	5.71902e-07
F15D3.4	56.8432	3.40324	0.599996	5.67211	1.41051e-08	5.90207e-07
kynu-1	1711.48	-1.98145	0.349435	-5.67043	1.42439e-08	5.9438e-07
Y57G11C.40	187.818	-2.54131	0.448508	-5.66615	1.4604e-08	6.07743e-07
B0207.1	40.0386	3.87737	0.684505	5.6645	1.47456e-08	6.10298e-07
cest-4	1721.42	-1.88688	0.333103	-5.66456	1.47401e-08	6.10298e-07
T11F8.4	44.3584	3.696	0.652685	5.66277	1.48951e-08	6.14818e-07
Y54E2A.7	70.7759	3.31124	0.584804	5.66214	1.495e-08	6.15413e-07
dct-16	26666.3	-2.18469	0.385945	-5.66063	1.50815e-08	6.19155e-07
E03H12.7	153.351	2.74434	0.485006	5.65837	1.52819e-08	6.25428e-07
T15B7.1	3601.29	-2.03285	0.359288	-5.65798	1.53164e-08	6.25428e-07
C17H12.5	97.0861	2.88677	0.510919	5.65016	1.60299e-08	6.51184e-07
lbp-8	138.295	-3.07131	0.543583	-5.65013	1.60327e-08	6.51184e-07
C27D8.1	250.396	2.78804	0.494154	5.64204	1.68052e-08	6.80744e-07
F35F10.1	316.17	-2.4543	0.435308	-5.63807	1.71965e-08	6.92912e-07
Y17G9A.4	129.042	-2.74704	0.487207	-5.63835	1.7169e-08	6.92912e-07
R08A2.1	64.4049	3.22252	0.571737	5.63636	1.73681e-08	6.97979e-07
T06C10.3	82.5422	3.12787	0.555128	5.63449	1.75574e-08	7.03729e-07
Y45F10C.2	455.909	-2.49318	0.442538	-5.63383	1.76247e-08	7.04573e-07
jmjd-1.1	47.4875	3.61208	0.642541	5.62156	1.89246e-08	7.54556e-07
C17H12.8	2892.5	-2.20148	0.391655	-5.62097	1.89892e-08	7.55153e-07
msp-113	117.852	3.08539	0.54898	5.62023	1.90709e-08	7.56428e-07
T11B7.1	142.94	-2.49363	0.443961	-5.61677	1.94555e-08	7.69678e-07
C05B5.2	265.182	2.77316	0.493808	5.61587	1.95573e-08	7.69709e-07
hrg-1	2743.4	2.40296	0.427872	5.61607	1.95354e-08	7.69709e-07
F13A7.1	263.071	2.95113	0.525664	5.6141	1.97587e-08	7.75631e-07
Y49F6B.8	61.6351	3.18279	0.566996	5.61342	1.98364e-08	7.7668e-07
F13B6.2	449.408	-2.56725	0.457559	-5.61075	2.01455e-08	7.86761e-07
linc-40	64.586	-3.06674	0.546801	-5.60851	2.04075e-08	7.94951e-07
F52H3.6	167.88	2.66453	0.475898	5.59894	2.15665e-08	8.37957e-07
meg-1	975.803	2.31096	0.412843	5.59767	2.17252e-08	8.41975e-07
Y47G6A.13	64.2186	3.15002	0.56407	5.58444	2.34452e-08	9.06328e-07
F44D12.8	78.4254	3.02297	0.541662	5.58091	2.39257e-08	9.22562e-07
dhhc-12	90.4989	2.82292	0.506079	5.57802	2.43275e-08	9.35688e-07
B0218.7	207.264	2.90304	0.520765	5.57456	2.48152e-08	9.52039e-07
D2045.5	48.1918	3.51194	0.630358	5.57134	2.52788e-08	9.64967e-07
clc-1	931.627	-2.08303	0.373862	-5.57165	2.52343e-08	9.64967e-07
H08M01.1	54.0788	3.33922	0.599901	5.56628	2.60238e-08	9.90921e-07
acox-1.4	881.208	-1.92732	0.346485	-5.5625	2.65938e-08	1.0026e-06
ctsa-1.2	2693.56	1.77951	0.319899	5.56271	2.65616e-08	1.0026e-06
mboa-4	83.9547	2.9143	0.523832	5.56342	2.64534e-08	1.0026e-06
sams-1	2965.41	-2.59165	0.465886	-5.56285	2.65397e-08	1.0026e-06
C08F11.12	138.24	-2.71508	0.488364	-5.55954	2.70479e-08	1.0172e-06
Y47H10A.5	190.558	-2.20792	0.397354	-5.55655	2.75153e-08	1.03223e-06
F10C2.3	256.594	-2.26041	0.406859	-5.55574	2.76431e-08	1.03448e-06
M70.3	155.012	2.76722	0.498276	5.55359	2.79865e-08	1.04221e-06
Y46G5A.22	80.0621	3.08537	0.55553	5.55392	2.79337e-08	1.04221e-06
math-44	188.424	-2.46726	0.444569	-5.54977	2.8604e-08	1.0626e-06
F54H12.5	534.157	-2.11485	0.381694	-5.54067	3.01308e-08	1.1166e-06
H05L14.1	168.843	2.78084	0.501966	5.53989	3.02666e-08	1.11891e-06
nhx-6	62.2455	3.19309	0.576533	5.53844	3.05176e-08	1.12546e-06
tps-1	1140.98	1.8732	0.338321	5.53676	3.08123e-08	1.13358e-06
F35C12.7	232.6	-2.16701	0.391745	-5.53168	3.1717e-08	1.16405e-06
Y69E1A.2	644.603	2.57002	0.465043	5.52642	3.26837e-08	1.19665e-06
F56F10.1	1698.14	-1.80723	0.32722	-5.52299	3.33275e-08	1.21729e-06
cpr-6	28842.1	-1.80936	0.327631	-5.52255	3.34123e-08	1.21747e-06
Y39G10AR.15	40.1673	3.70445	0.67115	5.51956	3.39857e-08	1.23541e-06
meg-2	247.636	2.44089	0.44259	5.51501	3.48763e-08	1.26477e-06
anmt-2	633.75	-1.85008	0.335493	-5.5145	3.49764e-08	1.26538e-06
cest-9.1	215.538	-2.36394	0.429023	-5.51006	3.58714e-08	1.29468e-06
Y38H6C.23	267.629	-2.53691	0.460669	-5.50701	3.64975e-08	1.31417e-06
C33F10.12	106.318	3.03173	0.55162	5.49605	3.88402e-08	1.39522e-06
nex-3	1896.06	-2.05043	0.373354	-5.49192	3.97594e-08	1.42488e-06
F42G4.2	93.2014	2.82339	0.514207	5.49077	4.00187e-08	1.43081e-06
ssp-34	238.466	2.79924	0.510123	5.48738	4.0795e-08	1.45515e-06
F20D6.11	799.405	-1.81815	0.33143	-5.48576	4.11699e-08	1.46509e-06
C09D4.3	183.46	2.72004	0.496396	5.47957	4.26356e-08	1.51371e-06
C44B9.2	65.5239	3.05273	0.557632	5.47445	4.38867e-08	1.55451e-06
ttr-2	17259.2	-1.94789	0.356128	-5.46963	4.50972e-08	1.59368e-06
W02B12.1	845.674	-1.99609	0.364982	-5.46901	4.52564e-08	1.5956e-06
lron-5	55.638	-3.20921	0.586939	-5.46771	4.55875e-08	1.60356e-06
T12B5.15	2445.9	-1.84134	0.337222	-5.46033	4.75261e-08	1.6679e-06
pgp-6	756.405	2.1614	0.395987	5.45826	4.80833e-08	1.68358e-06
Y71H2B.1	537.064	-1.97559	0.362089	-5.4561	4.86715e-08	1.70026e-06
F23B12.1	42.6647	3.60467	0.66125	5.45131	5.00011e-08	1.74222e-06
T16G1.7	2096.11	-2.0759	0.380833	-5.45095	5.01014e-08	1.74222e-06
F10G8.1	80.6085	2.98353	0.548223	5.44218	5.26322e-08	1.82606e-06
F52E4.5	551.304	-2.11689	0.38905	-5.44118	5.293e-08	1.83222e-06
ZK896.1	51.6971	-3.24346	0.596172	-5.44048	5.31373e-08	1.83522e-06
B0205.13	1955.2	1.87397	0.344717	5.43627	5.44082e-08	1.87063e-06
W05F2.3	3450.93	1.96443	0.361344	5.43645	5.43534e-08	1.87063e-06
C34D4.2	64.0574	3.37442	0.621229	5.43185	5.57739e-08	1.91327e-06
ugt-50	1497.02	1.79847	0.33115	5.43099	5.60411e-08	1.91812e-06
F54H5.5	106.297	2.82541	0.520523	5.42801	5.69843e-08	1.94603e-06
ZK938.1	318.328	2.63506	0.485815	5.42399	5.82837e-08	1.98152e-06
rnh-1.1	151.94	2.81748	0.519442	5.42405	5.82623e-08	1.98152e-06
asp-14	2279.28	-1.79017	0.330795	-5.4117	6.24296e-08	2.11774e-06
C15H7.3	133.249	2.69127	0.497784	5.4065	6.42671e-08	2.1704e-06
lbp-6	15089.9	-1.89804	0.351061	-5.40658	6.42387e-08	2.1704e-06
T20D4.5	53.6475	-3.21613	0.594992	-5.40533	6.46892e-08	2.17983e-06
asp-12	1585.78	-2.12585	0.393634	-5.40056	6.64333e-08	2.22958e-06
cdr-4	3392.4	1.81508	0.336095	5.40049	6.64584e-08	2.22958e-06
decr-1.3	93.4367	2.78193	0.515206	5.39964	6.67738e-08	2.23524e-06
cbd-1	15264	2.11752	0.392352	5.397	6.77643e-08	2.26342e-06
F58F9.3	495.222	-1.97662	0.366526	-5.39287	6.93425e-08	2.31106e-06
F46F2.3	1988.79	-2.60861	0.484018	-5.38949	7.06598e-08	2.34983e-06
pgp-12	121.204	2.42846	0.450747	5.38763	7.13912e-08	2.36452e-06
ssq-1	973.39	2.13943	0.397103	5.38758	7.14122e-08	2.36452e-06
Y37D8A.5	59.6808	3.10734	0.578304	5.3732	7.7353e-08	2.55567e-06
nuc-1	2437.98	-1.85085	0.344523	-5.3722	7.77806e-08	2.56424e-06
F14F7.4	62.123	3.08149	0.573974	5.36869	7.93121e-08	2.60908e-06
T24C4.4	376.784	-1.91308	0.356888	-5.36046	8.30126e-08	2.72492e-06
clec-74	37.9257	-3.76214	0.702814	-5.35298	8.65198e-08	2.83394e-06
Y62H9A.4	4136.61	-1.81945	0.340012	-5.35113	8.74048e-08	2.85679e-06
F08H9.2	194.05	2.58953	0.484867	5.3407	9.25862e-08	3.01321e-06
W09G12.7	515.83	-1.87976	0.351948	-5.34103	9.24206e-08	3.01321e-06
ttr-46	7974.96	-1.93095	0.361619	-5.33973	9.30828e-08	3.02291e-06
W10G11.3	220.855	-2.63979	0.494754	-5.33556	9.52525e-08	3.08679e-06
ptp-5.2	71.2165	2.89136	0.541981	5.3348	9.56475e-08	3.09301e-06
F37A8.2	52.1475	3.2592	0.611288	5.33169	9.73011e-08	3.13982e-06
acbp-3	905.019	-2.18783	0.410556	-5.32894	9.87864e-08	3.18101e-06
T05C12.1	203.125	2.48069	0.465878	5.32478	1.01076e-07	3.24788e-06
msp-10	463.673	2.67632	0.503128	5.31936	1.04131e-07	3.33898e-06
K04H4.5	179.605	2.84235	0.534594	5.31683	1.05593e-07	3.37874e-06
clec-153	45.7836	3.33211	0.626822	5.31588	1.06144e-07	3.3834e-06
ugt-64	690.18	-1.80737	0.34	-5.31581	1.06182e-07	3.3834e-06
C27A7.8	942.692	-2.27542	0.428109	-5.31504	1.06635e-07	3.39071e-06
Y38H8A.4	72.7838	3.05349	0.574952	5.31085	1.09113e-07	3.46228e-06
F31E8.5	133.511	2.75424	0.518735	5.30954	1.09902e-07	3.48007e-06
nep-6	54.5225	3.28882	0.620011	5.30445	1.13016e-07	3.57125e-06
cest-8	152.568	2.27573	0.429173	5.30258	1.14177e-07	3.60047e-06
K06H7.8	79.6396	3.08635	0.58238	5.29954	1.16095e-07	3.65341e-06
F36D3.16	58.018	3.33577	0.629976	5.29508	1.18963e-07	3.73592e-06
H32C10.1	103.246	2.56836	0.485423	5.29098	1.21665e-07	3.81292e-06
T27A3.5	178.768	2.48581	0.470189	5.28683	1.24455e-07	3.89236e-06
T24B8.5	644.959	-2.5789	0.488102	-5.28352	1.26724e-07	3.9552e-06
R03G8.6	1033.97	-1.83872	0.348178	-5.28097	1.28502e-07	4.00248e-06
F28E10.4	44.4925	3.57672	0.678179	5.27401	1.33472e-07	4.14881e-06
E04F6.15	829.217	-2.39225	0.453626	-5.27362	1.33762e-07	4.14933e-06
C17E7.12	842.265	-1.91397	0.363573	-5.26433	1.40702e-07	4.35576e-06
nhr-68	1849.1	-2.00251	0.380442	-5.26364	1.41229e-07	4.36321e-06
kbp-2	2971.42	-1.91008	0.363042	-5.26132	1.43027e-07	4.40981e-06
spe-49	37.2135	3.70281	0.704119	5.25878	1.45014e-07	4.46202e-06
F40E12.2	53.7662	3.06319	0.582625	5.25756	1.45979e-07	4.48269e-06
F36H12.5	99.9459	2.83193	0.538728	5.2567	1.46662e-07	4.49458e-06
abt-1	113.519	2.39939	0.456736	5.25334	1.49367e-07	4.5683e-06
kmo-1	405.196	-1.99535	0.380222	-5.24786	1.53876e-07	4.69676e-06
T14G10.8	151.313	2.30964	0.440319	5.24539	1.55953e-07	4.75065e-06
dhs-20	459.605	-2.35823	0.44977	-5.24319	1.57827e-07	4.79814e-06
tag-120	1303.18	-1.91495	0.365508	-5.23914	1.61325e-07	4.8947e-06
F35B3.4	208.995	2.37287	0.453324	5.23437	1.65546e-07	5.01279e-06
M117.4	48.6466	3.19138	0.60979	5.23357	1.66267e-07	5.02463e-06
lys-7	676.535	1.7553	0.33554	5.23127	1.68351e-07	5.07753e-06
K08D8.6	3011.6	-1.93172	0.369389	-5.22949	1.69978e-07	5.11233e-06
ZK930.4	92.8184	2.75095	0.526068	5.22927	1.70176e-07	5.11233e-06
C49G7.10	832.5	-1.87111	0.358452	-5.21997	1.7895e-07	5.35479e-06
mpz-4	89.3862	2.61045	0.500083	5.22003	1.7889e-07	5.35479e-06
Y18H1A.15	25.9984	4.02286	0.771529	5.21414	1.84667e-07	5.50425e-06
gska-3	229.472	2.32979	0.446813	5.21425	1.84565e-07	5.50425e-06
spp-16	846.113	-1.87578	0.359839	-5.21282	1.85988e-07	5.53277e-06
C07G1.7	81.2412	-3.13539	0.601609	-5.21168	1.87141e-07	5.55623e-06
tba-4	2332.47	-1.8274	0.351293	-5.20191	1.97252e-07	5.84502e-06
grd-14	227.451	-2.02311	0.388979	-5.20108	1.98138e-07	5.85987e-06
F55D12.2	709.854	-1.75758	0.338582	-5.19102	2.09145e-07	6.17344e-06
B0280.17	261.83	2.68769	0.517812	5.19048	2.09753e-07	6.1794e-06
C06B8.2	143.066	-2.20199	0.424576	-5.18632	2.1449e-07	6.30675e-06
ugt-22	3728.35	-1.68396	0.324778	-5.18495	2.1607e-07	6.34096e-06
ZK185.5	519.217	-1.8822	0.363302	-5.18081	2.2092e-07	6.47082e-06
M79.2	1443.54	-1.84316	0.356063	-5.17651	2.2607e-07	6.5963e-06
Y57G11C.5	107.253	2.51788	0.486392	5.17664	2.25915e-07	6.5963e-06
K04G2.10	816.151	-2.02775	0.392022	-5.17254	2.30931e-07	6.72525e-06
K03H1.12	67.3388	3.0617	0.592192	5.17011	2.33952e-07	6.80024e-06
C06A8.6	277.802	2.30894	0.446666	5.16926	2.35018e-07	6.81821e-06
Y24D9B.1	79.0018	2.84115	0.54972	5.16835	2.3617e-07	6.83859e-06
exc-15	2913.03	-1.78378	0.345315	-5.16565	2.39609e-07	6.92502e-06
F35E12.10	2292.29	-1.93113	0.373976	-5.16379	2.41993e-07	6.97278e-06
Y40A1A.6	1324.13	-2.19151	0.42441	-5.16365	2.42177e-07	6.97278e-06
ttr-32	509.084	-1.88916	0.366031	-5.1612	2.45371e-07	7.05141e-06
lys-6	60.9147	-2.83199	0.54935	-5.15517	2.53404e-07	7.25488e-06
sax-2	2695.94	1.8458	0.358043	5.15526	2.53285e-07	7.25488e-06
nkb-2	137.38	2.69624	0.523108	5.15428	2.54607e-07	7.27566e-06
K08A2.2	50.6387	3.06087	0.594198	5.15125	2.58754e-07	7.38029e-06
acp-7	468.648	-1.91457	0.371912	-5.14791	2.63405e-07	7.49892e-06
col-146	875.128	2.40577	0.467411	5.14702	2.64652e-07	7.52036e-06
spsb-2	1104.22	1.85316	0.360391	5.14209	2.71693e-07	7.70606e-06
ugt-21	875.514	1.7844	0.34715	5.14015	2.74523e-07	7.77185e-06
dct-17	171.757	-2.44564	0.475966	-5.13826	2.77299e-07	7.83589e-06
wht-4	40.6016	3.3765	0.657558	5.13491	2.82275e-07	7.96172e-06
T23F11.6	189.896	-2.10235	0.409502	-5.1339	2.83796e-07	7.98981e-06
C49A9.2	960.912	-2.00369	0.39038	-5.13266	2.85677e-07	8.02794e-06
C10G8.4	7612.41	-1.78136	0.347161	-5.13121	2.87886e-07	8.07511e-06
linc-107	99.1599	-2.62611	0.51217	-5.12741	2.9375e-07	8.22445e-06
C14C10.1	271.407	2.5503	0.49758	5.12542	2.96883e-07	8.29692e-06
C17H12.3	197.753	2.72992	0.532738	5.12431	2.98622e-07	8.33024e-06
ctsa-3.1	2561.02	-1.71838	0.335627	-5.11991	3.05683e-07	8.51162e-06
T15B12.2	58.4253	3.23152	0.631304	5.11881	3.07475e-07	8.5459e-06
C17H12.6	86.1501	-2.50414	0.489574	-5.11495	3.1383e-07	8.70664e-06
R06B10.2	70.5202	2.71814	0.531452	5.11455	3.14481e-07	8.70885e-06
C08F8.6	186.342	2.64601	0.51749	5.11317	3.168e-07	8.75713e-06
Y73B6BL.44	320.727	-2.01439	0.394083	-5.11159	3.19451e-07	8.81441e-06
C07H4.1	472.142	-1.93904	0.379577	-5.10844	3.24837e-07	8.94683e-06
F47D12.7	154.208	2.90196	0.568197	5.10732	3.26768e-07	8.98377e-06
EEED8.3	7849.17	-1.78816	0.35018	-5.10639	3.2838e-07	9.0118e-06
lpd-3	2914.12	1.8116	0.354924	5.10418	3.32236e-07	9.10124e-06
F54C9.3	3472.3	-1.77403	0.34784	-5.10013	3.39428e-07	9.28156e-06
K07A12.5	137.915	2.33019	0.457071	5.09809	3.43097e-07	9.35746e-06
T28H11.8	117.621	2.44454	0.479518	5.09791	3.43433e-07	9.35746e-06
cest-7	93.6176	-2.54648	0.499549	-5.09757	3.44048e-07	9.3575e-06
W03G1.2	27.3296	3.80416	0.746658	5.09492	3.4889e-07	9.47227e-06
F53H4.2	7890.93	-1.92556	0.378062	-5.09326	3.51965e-07	9.53875e-06
pho-10	33.5072	3.60539	0.708081	5.09178	3.54722e-07	9.59639e-06
clec-178	155.302	-2.16495	0.425493	-5.0881	3.61676e-07	9.76718e-06
puf-3	4708.38	1.91966	0.37742	5.08626	3.652e-07	9.84489e-06
pgp-5	2261.03	1.78644	0.351331	5.08479	3.68041e-07	9.90395e-06
C15A11.4	139.863	-2.5154	0.494795	-5.08372	3.70115e-07	9.94219e-06
meg-3	522.297	2.06269	0.406062	5.07973	3.77973e-07	1.01354e-05
C35A5.4	35.8278	3.49851	0.688883	5.07852	3.80383e-07	1.01642e-05
Y105C5B.14	67.5602	2.82694	0.556641	5.07857	3.80285e-07	1.01642e-05
C18H7.4	80.0107	2.91888	0.574833	5.07778	3.8186e-07	1.01858e-05
F53C3.1	41.6201	3.37514	0.66495	5.07578	3.85903e-07	1.02757e-05
F54D5.4	5518.42	-1.753	0.345521	-5.07351	3.90553e-07	1.03814e-05
Y37H2A.13	33.9352	-3.42127	0.674393	-5.07311	3.91368e-07	1.03849e-05
cdr-2	1782.71	1.92022	0.378746	5.06995	3.97915e-07	1.05403e-05
F42G8.19	74.6986	-2.60721	0.514836	-5.06415	4.10224e-07	1.08474e-05
LLC1.2	3590.22	-1.728	0.341767	-5.05607	4.27991e-07	1.12976e-05
C16C8.18	106.262	2.51979	0.498658	5.05316	4.3457e-07	1.14127e-05
Y47G6A.26	75.3254	2.81395	0.556871	5.05315	4.34581e-07	1.14127e-05
fbxa-26	99.7652	-2.47189	0.48918	-5.05314	4.34598e-07	1.14127e-05
F40E3.5	73.737	2.64551	0.523897	5.04967	4.42572e-07	1.16021e-05
mdmh-35	2589.45	-2.0699	0.410137	-5.04684	4.49183e-07	1.17552e-05
D2062.1	31.6786	3.54977	0.703814	5.04362	4.56805e-07	1.19265e-05
T25G12.13	32.1941	-3.3828	0.670735	-5.04342	4.57294e-07	1.19265e-05
T04F3.4	493.693	-1.87088	0.371077	-5.04177	4.61251e-07	1.20091e-05
F21H7.2	106.559	2.83372	0.562717	5.03578	4.75898e-07	1.23693e-05
tsp-1	123.549	-2.31021	0.458803	-5.03529	4.77136e-07	1.23803e-05
F56C9.7	5411.35	-1.73886	0.345534	-5.03239	4.8439e-07	1.25472e-05
ule-4	51059.8	-1.88344	0.374357	-5.03114	4.8757e-07	1.26081e-05
C35B1.5	9618.84	1.79861	0.357958	5.02463	5.04398e-07	1.30212e-05
Y39B6A.25	31.7907	3.55105	0.707235	5.02104	5.13937e-07	1.3245e-05
C35B1.4	5706.14	-1.72911	0.344417	-5.0204	5.15635e-07	1.32663e-05
Y43F8C.5	105.484	2.72956	0.544385	5.01403	5.33025e-07	1.36906e-05
R07C3.13	118.353	2.31105	0.460972	5.01343	5.34689e-07	1.37102e-05
pgp-14	64.7288	2.8599	0.57051	5.01288	5.36205e-07	1.3726e-05
hasp-2	66.5359	2.81976	0.563363	5.00522	5.57978e-07	1.42593e-05
F36D3.5	67.5505	2.743	0.548099	5.00457	5.59864e-07	1.42836e-05
ugt-6	206.868	-2.26381	0.452465	-5.00328	5.63623e-07	1.43554e-05
C46C2.5	2015.98	-1.90833	0.381441	-5.00296	5.64573e-07	1.43556e-05
Y59H11AR.4	222.208	-2.28808	0.457636	-4.99979	5.73932e-07	1.45693e-05
ent-3	95.1224	2.64839	0.529988	4.99707	5.8207e-07	1.47513e-05
F27E5.3	31.8681	3.53218	0.706991	4.99607	5.85099e-07	1.48034e-05
daf-2	2456.55	1.68692	0.337747	4.99461	5.8954e-07	1.4891e-05
ttr-36	1744.14	-1.86557	0.374135	-4.98636	6.15275e-07	1.55153e-05
msp-79	297.718	2.63015	0.527778	4.98344	6.24646e-07	1.56996e-05
tag-52	429.073	1.76683	0.354519	4.98375	6.23638e-07	1.56996e-05
ttr-53	4045.15	-1.80829	0.362927	-4.98251	6.27636e-07	1.57488e-05
elo-8	76.8382	2.66295	0.534612	4.9811	6.3224e-07	1.58382e-05
ZK822.8	144.736	-2.49467	0.501343	-4.97597	6.49213e-07	1.62367e-05
W04E12.4	48.2991	3.04839	0.613031	4.97265	6.60433e-07	1.64903e-05
B0393.4	41.9051	3.17027	0.638144	4.96796	6.76602e-07	1.68663e-05
spe-6	209.457	2.00154	0.403008	4.9665	6.81705e-07	1.69658e-05
K01D12.7	96.876	2.63256	0.530441	4.96296	6.94276e-07	1.72504e-05
acdh-5	138.908	2.22955	0.449541	4.95961	7.06342e-07	1.75216e-05
K10D11.5	428.67	-1.75932	0.354812	-4.95847	7.10518e-07	1.75966e-05
pho-4	262.651	1.92955	0.389219	4.95748	7.14149e-07	1.76578e-05
K09B11.5	43.369	3.19122	0.64381	4.95677	7.16738e-07	1.76931e-05
Y70C5A.3	118.624	-2.19877	0.443707	-4.95546	7.21593e-07	1.77841e-05
lbp-2	21768.8	-1.84236	0.37192	-4.95365	7.28341e-07	1.79214e-05
acp-6	16758.6	-1.76739	0.356912	-4.9519	7.34935e-07	1.80545e-05
C17H12.12	156.152	2.60519	0.526301	4.95001	7.42109e-07	1.82014e-05
linc-108	35.9746	3.46659	0.701398	4.94241	7.71639e-07	1.88952e-05
F47B8.10	334.564	2.25521	0.456615	4.93897	7.85346e-07	1.92e-05
col-43	49.1571	-3.31777	0.672098	-4.93644	7.95632e-07	1.94203e-05
Y59E9AL.3	50.9703	2.89044	0.585621	4.93567	7.98745e-07	1.94651e-05
F44E2.9	2441.43	-1.75313	0.355243	-4.93502	8.0144e-07	1.94996e-05
ugt-12	957.924	-2.06124	0.418047	-4.93064	8.19625e-07	1.99102e-05
sdz-27	2719.13	-1.72716	0.350481	-4.92796	8.30922e-07	2.01525e-05
R07E5.15	129.117	2.59974	0.527622	4.92729	8.33788e-07	2.01899e-05
ZK896.5	115.943	-2.18241	0.442958	-4.9269	8.35435e-07	2.01976e-05
F08D12.2	30.1998	3.62185	0.73535	4.92535	8.42115e-07	2.03151e-05
F58E6.5	276.838	2.48914	0.505394	4.92515	8.42962e-07	2.03151e-05
rncs-1	1053.58	1.96755	0.399737	4.92212	8.56124e-07	2.05997e-05
pzf-1	158.299	2.29491	0.466315	4.92138	8.59371e-07	2.06452e-05
W01B11.6	2089.47	-1.63008	0.331369	-4.91922	8.68883e-07	2.08081e-05
txdc-12.2	538.19	-1.67234	0.339953	-4.91932	8.68468e-07	2.08081e-05
spp-5	18548.4	-1.91281	0.389136	-4.91553	8.85408e-07	2.11706e-05
T20F5.5	55.5317	2.79936	0.569751	4.9133	8.95562e-07	2.13798e-05
ftn-1	753.312	1.96394	0.399795	4.91236	8.99854e-07	2.14151e-05
ubl-5	2514.87	-1.74103	0.35441	-4.91247	8.99348e-07	2.14151e-05
M02B1.4	54.3401	3.06112	0.623351	4.91075	9.07289e-07	2.15584e-05
fat-6	13736.2	-1.68242	0.34282	-4.90758	9.2205e-07	2.18413e-05
ifb-1	5520.45	-1.75078	0.356769	-4.90732	9.23273e-07	2.18413e-05
pyr-1	1421.25	1.78511	0.363767	4.90728	9.235e-07	2.18413e-05
rme-2	7276.46	1.84379	0.37578	4.90656	9.26875e-07	2.18872e-05
gst-19	55.8593	2.84633	0.580216	4.90563	9.3127e-07	2.19569e-05
ssq-3	255.65	2.60314	0.530696	4.90515	9.33545e-07	2.19765e-05
C25E10.10	569.39	-1.86093	0.379478	-4.90392	9.39422e-07	2.20808e-05
R03D7.2	209.676	-2.01769	0.411809	-4.89957	9.60456e-07	2.25404e-05
T07D4.5	2726.71	-1.78745	0.36485	-4.89913	9.62642e-07	2.25407e-05
irg-3	365.15	-1.94064	0.396132	-4.89896	9.6343e-07	2.25407e-05
mdt-11	2873.98	-1.72057	0.351259	-4.89828	9.66773e-07	2.25842e-05
mex-5	6360.94	1.88358	0.384688	4.89638	9.76186e-07	2.27692e-05
F54E4.2	61.1597	-2.6265	0.536664	-4.89411	9.87501e-07	2.29979e-05
ZK1320.3	4988.19	-1.74518	0.356693	-4.89268	9.9474e-07	2.31311e-05
C16C4.18	311.215	-1.93012	0.394636	-4.89089	1.0038e-06	2.33062e-05
prmt-6	261.431	-2.02174	0.413635	-4.88773	1.02004e-06	2.36471e-05
K01D12.15	55.7607	2.78896	0.57081	4.88597	1.02921e-06	2.38219e-05
clec-7	187.249	1.99621	0.408583	4.88568	1.0307e-06	2.38219e-05
F55B11.3	2153.5	-1.55516	0.318572	-4.88165	1.05201e-06	2.42409e-05
H06H21.8	2522.92	-1.71046	0.350367	-4.88192	1.05059e-06	2.42409e-05
gpx-1	1288.91	-1.7697	0.362672	-4.87963	1.06287e-06	2.4454e-05
B0207.7	45.9959	2.99038	0.61308	4.87763	1.07369e-06	2.46433e-05
ZK1225.4	106.218	2.63219	0.539659	4.87751	1.07433e-06	2.46433e-05
K02F6.3	116.278	2.25588	0.462771	4.87473	1.08958e-06	2.49555e-05
C08A9.10	1947	-1.79987	0.369382	-4.87265	1.1011e-06	2.51814e-05
C54G4.2	67.4336	2.67647	0.549546	4.87033	1.11414e-06	2.54415e-05
nlp-56	658.621	-2.05022	0.421208	-4.86748	1.13029e-06	2.57716e-05
F01G10.5	89.0063	2.55978	0.525943	4.86702	1.13293e-06	2.57933e-05
M176.9	66.5155	2.58607	0.531533	4.86531	1.14277e-06	2.59783e-05
F14H12.3	51.1718	3.02274	0.621477	4.86381	1.1515e-06	2.61379e-05
pfk-1.2	81.942	2.94446	0.605573	4.86227	1.16047e-06	2.63022e-05
T02B11.9	36.9498	3.23739	0.665972	4.86116	1.16703e-06	2.64116e-05
W03D8.3	40.6205	3.12057	0.642261	4.85873	1.18144e-06	2.66981e-05
C32D5.6	1012.92	-1.67307	0.34465	-4.85442	1.20742e-06	2.72448e-05
cpg-2	19548.1	1.81809	0.374639	4.85291	1.21663e-06	2.74119e-05
dhs-21	631.888	-1.79172	0.369529	-4.84866	1.243e-06	2.79648e-05
T24D1.3	1284.12	1.82939	0.377344	4.84806	1.24672e-06	2.79659e-05
cyp-35A3	133.008	-2.11048	0.435306	-4.84826	1.24547e-06	2.79659e-05
aqp-1	2551.71	1.6869	0.347996	4.84748	1.25043e-06	2.80077e-05
cld-9	329.965	-2.09324	0.432019	-4.84526	1.26448e-06	2.82808e-05
chtl-1	379.55	1.94499	0.401654	4.84245	1.28251e-06	2.86421e-05
C05C10.5	1281.79	1.9131	0.395123	4.8418	1.28669e-06	2.86933e-05
F37C4.5	3669.09	-1.63645	0.3381	-4.84014	1.29751e-06	2.88923e-05
clec-54	455.748	-1.98494	0.410272	-4.83811	1.31079e-06	2.91454e-05
R193.2	1962.86	1.87346	0.387312	4.83708	1.31757e-06	2.92535e-05
mpz-6	35.6904	3.30825	0.684133	4.83567	1.32696e-06	2.94191e-05
Y14H12A.1	383.3	-2.2514	0.465694	-4.83452	1.3347e-06	2.95048e-05
ZK370.4	4903.1	1.60415	0.331795	4.83475	1.3331e-06	2.95048e-05
psmd-9	2489.56	-1.65363	0.342113	-4.83358	1.341e-06	2.96011e-05
F38H4.4	88.6368	2.85543	0.591125	4.83051	1.36187e-06	3.00183e-05
C50C3.2	100.237	2.30195	0.476589	4.83006	1.36495e-06	3.00427e-05
ugt-18	211.365	2.14425	0.444005	4.82934	1.36988e-06	3.01078e-05
T08D10.3	116.028	-2.19648	0.454911	-4.82838	1.37651e-06	3.02098e-05
T05F1.13	346.472	-1.83935	0.381178	-4.82543	1.39701e-06	3.06155e-05
R08B4.3	386.473	-1.88897	0.391531	-4.82457	1.40308e-06	3.07044e-05
drd-5	700.39	-1.7308	0.359123	-4.81951	1.43913e-06	3.14482e-05
F42A9.6	2552.97	-1.64156	0.340668	-4.81864	1.44539e-06	3.15396e-05
T23F11.2	110.583	2.48552	0.516213	4.81492	1.47257e-06	3.20869e-05
F49F1.5	55.5127	2.71964	0.565086	4.81278	1.48842e-06	3.23442e-05
ugt-61	624.61	1.65473	0.343823	4.81276	1.48863e-06	3.23442e-05
mfn-1	1930.38	1.54227	0.320533	4.8116	1.49725e-06	3.24853e-05
W07E11.1	1329.68	1.80613	0.37555	4.80929	1.51465e-06	3.2816e-05
F08B6.1	1505.83	-1.77914	0.370189	-4.80604	1.5395e-06	3.33069e-05
H12I13.1	29.8878	3.43169	0.714206	4.8049	1.54831e-06	3.34027e-05
ZK899.2	794.976	-1.64798	0.342972	-4.80499	1.54757e-06	3.34027e-05
K09C4.5	219.213	-2.6088	0.542994	-4.80447	1.55161e-06	3.34265e-05
asm-2	445.664	-1.71512	0.357042	-4.80371	1.55754e-06	3.35069e-05
F54F12.1	62.6221	2.60098	0.541561	4.80275	1.56501e-06	3.36202e-05
F10E9.5	2288.68	-1.75796	0.366143	-4.80129	1.57646e-06	3.38183e-05
F40G12.10	156.504	2.68293	0.559248	4.7974	1.60739e-06	3.44335e-05
lec-9	3938.75	-1.77084	0.369309	-4.79502	1.62662e-06	3.47965e-05
hsp-12.3	2407.22	2.17283	0.453416	4.79214	1.65012e-06	3.52496e-05
hdl-2	51.999	2.93566	0.612641	4.79182	1.65277e-06	3.52568e-05
Y71F9AL.2	103.208	2.30538	0.48174	4.78552	1.70543e-06	3.63293e-05
C25D7.1	60.5786	2.74171	0.573133	4.78372	1.72079e-06	3.66053e-05
ugt-63	600.725	-2.38176	0.497923	-4.78339	1.72363e-06	3.66144e-05
C41G11.1	4454.29	-1.86832	0.390779	-4.78103	1.74398e-06	3.69953e-05
mesp-1	2770.26	1.7989	0.376492	4.77806	1.76994e-06	3.74938e-05
F09E10.15	308.13	-1.79927	0.376709	-4.77628	1.78563e-06	3.77736e-05
F35E2.9	87.101	2.58797	0.542017	4.77471	1.79968e-06	3.78528e-05
F55B11.4	1402.59	-1.73661	0.363704	-4.77478	1.79907e-06	3.78528e-05
act-5	12336.3	-1.68194	0.352209	-4.7754	1.79352e-06	3.78528e-05
gmeb-3	18.6538	3.91903	0.820879	4.77419	1.80429e-06	3.78528e-05
pgp-2	2060.38	-1.60179	0.335497	-4.77439	1.80256e-06	3.78528e-05
skr-4	449.016	-1.78873	0.374599	-4.77505	1.79661e-06	3.78528e-05
F08G2.5	183.371	-2.09271	0.438479	-4.77264	1.81823e-06	3.80927e-05
snf-10	49.778	2.89545	0.606767	4.77193	1.82468e-06	3.81754e-05
ttr-31	468.491	-1.74263	0.365722	-4.76489	1.88955e-06	3.94783e-05
puf-7	732.047	1.91558	0.402422	4.76012	1.93481e-06	4.03687e-05
F59A3.8	70.1071	2.78175	0.58448	4.75935	1.94215e-06	4.04663e-05
clec-4	1095.35	2.31561	0.486588	4.75887	1.94676e-06	4.0507e-05
K07H8.5	54.975	2.70136	0.568105	4.75503	1.98417e-06	4.1229e-05
M28.9	162.348	2.38124	0.500817	4.75472	1.98718e-06	4.12354e-05
T19B10.2	640.878	-1.67841	0.35302	-4.75444	1.98997e-06	4.1237e-05
T05F1.8	87.0365	2.31889	0.487827	4.75351	1.99915e-06	4.1371e-05
scl-6	33.5586	3.36271	0.707758	4.75122	2.02196e-06	4.17863e-05
cutl-18	101.816	-2.44669	0.515396	-4.7472	2.06254e-06	4.2566e-05
puf-5	6904.15	1.89743	0.399717	4.74693	2.06528e-06	4.2566e-05
Y9D1A.1	108.974	2.2841	0.481402	4.74469	2.08825e-06	4.29812e-05
gba-4	1003.12	-2.28085	0.481109	-4.74081	2.12865e-06	4.37537e-05
D2007.1	722.683	-1.93198	0.407555	-4.74042	2.13278e-06	4.37794e-05
clik-2	212.218	2.30527	0.486714	4.7364	2.17546e-06	4.45954e-05
myo-2	294.389	2.53121	0.534459	4.73603	2.17947e-06	4.46176e-05
C32D5.12	207.942	-1.85341	0.39154	-4.73364	2.20524e-06	4.50241e-05
F25E2.2	3971.5	-1.78329	0.376727	-4.73365	2.20522e-06	4.50241e-05
F23B2.7	54.6054	2.90538	0.613886	4.73277	2.21475e-06	4.51578e-05
ech-6	11317.2	-1.47921	0.312593	-4.73206	2.22251e-06	4.5195e-05
scav-1	1324.73	-1.58704	0.335363	-4.73232	2.21968e-06	4.5195e-05
F59C6.16	2168.39	-1.58528	0.335126	-4.73041	2.24068e-06	4.55037e-05
F21D5.4	345.899	-1.82296	0.385467	-4.72922	2.25379e-06	4.57089e-05
T10F2.5	1553.39	-1.61009	0.340884	-4.72328	2.32075e-06	4.70045e-05
F43G9.13	2108.51	-1.73473	0.367548	-4.71973	2.3616e-06	4.77049e-05
ZK637.12	86.8745	2.36574	0.501244	4.71974	2.36146e-06	4.77049e-05
C09B8.5	232.274	-1.93405	0.409845	-4.71897	2.37045e-06	4.77845e-05
fpn-1.1	521.867	-1.64539	0.348684	-4.71885	2.37181e-06	4.77845e-05
W09C3.2	74.8271	2.75188	0.583451	4.71656	2.39868e-06	4.82618e-05
elo-9	479.433	-2.06835	0.438864	-4.71296	2.44139e-06	4.90565e-05
acs-3	243.26	1.89463	0.402162	4.71111	2.46369e-06	4.94393e-05
F58F12.3	23.6605	3.58331	0.760754	4.7102	2.47469e-06	4.94646e-05
T20D3.2	7699.31	-1.63234	0.346539	-4.71041	2.4722e-06	4.94646e-05
ttbk-5	87.9925	2.68781	0.57059	4.71058	2.47014e-06	4.94646e-05
F08F1.4	662.883	-1.67473	0.355715	-4.70806	2.50089e-06	4.99227e-05
col-14	853.554	2.13133	0.452833	4.70665	2.51821e-06	5.02027e-05
Y69E1A.8	56.7902	2.71718	0.5776	4.70426	2.54783e-06	5.07267e-05
R148.7	152.708	2.56741	0.545837	4.70362	2.55583e-06	5.08197e-05
hen-1	44.9736	-2.7808	0.591736	-4.6994	2.6093e-06	5.18152e-05
ZK563.7	110.518	-2.17674	0.463543	-4.69586	2.65485e-06	5.26511e-05
clp-3	87.5694	2.34154	0.498929	4.69313	2.69059e-06	5.32904e-05
ZK856.7	3907.97	-1.63819	0.349109	-4.69249	2.69901e-06	5.33878e-05
C05C12.5	164.909	2.29776	0.490159	4.68778	2.76181e-06	5.45592e-05
linc-7	1434.19	-1.98808	0.424228	-4.68635	2.78115e-06	5.48701e-05
ceh-39	177.771	2.07709	0.443402	4.68445	2.80714e-06	5.53112e-05
ugt-17	1439.17	-1.56142	0.333388	-4.6835	2.82019e-06	5.54965e-05
F10C1.3	112.256	2.63503	0.562757	4.68236	2.83598e-06	5.57352e-05
K08D9.9	432.974	-2.05929	0.440264	-4.67739	2.90556e-06	5.70291e-05
fbxa-27	67.4694	-2.74102	0.586325	-4.67491	2.9408e-06	5.76464e-05
ZK616.8	33.7891	3.22468	0.68993	4.67393	2.95494e-06	5.78492e-05
M151.7	105.425	2.33331	0.499337	4.67281	2.97104e-06	5.80897e-05
M70.1	61.7178	2.88685	0.617915	4.67192	2.98392e-06	5.81922e-05
dhs-19	1117.04	-1.60317	0.343133	-4.67213	2.98087e-06	5.81922e-05
K02F6.7	503.36	1.9203	0.411082	4.67134	2.99246e-06	5.82842e-05
egl-18	291.144	1.95318	0.418165	4.67083	2.99987e-06	5.83537e-05
Y22D7AR.10	3469.79	-2.04649	0.438373	-4.66837	3.03602e-06	5.89816e-05
kin-5	120.595	2.33903	0.501304	4.66589	3.07288e-06	5.96216e-05
mel-32	10089.1	-1.45338	0.311513	-4.66555	3.07785e-06	5.96422e-05
C18A3.10	108.605	-2.18963	0.469472	-4.66402	3.10092e-06	6.00129e-05
CD4.10	523.789	-1.66738	0.357521	-4.66372	3.10544e-06	6.00241e-05
F54B8.4	349.514	1.76223	0.37811	4.66063	3.15248e-06	6.0856e-05
pfd-4	5975.04	-1.6003	0.343555	-4.65805	3.19221e-06	6.1545e-05
F40H3.2	216.256	-1.83568	0.394192	-4.65682	3.21135e-06	6.18358e-05
clec-151	171.774	2.40385	0.516425	4.65478	3.24319e-06	6.237e-05
W02H3.1	391.547	-2.22022	0.477138	-4.6532	3.26828e-06	6.26944e-05
ZK512.7	1772.89	-2.24844	0.483203	-4.6532	3.26829e-06	6.26944e-05
F27C1.3	58.1601	2.68017	0.576041	4.65273	3.27569e-06	6.27572e-05
C23H5.15	211.214	1.88754	0.405787	4.65155	3.29449e-06	6.30382e-05
K10C9.7	60.0795	2.70977	0.582591	4.65125	3.29935e-06	6.30519e-05
F21D9.2	60.1308	2.71049	0.582827	4.6506	3.30976e-06	6.31716e-05
F57F5.1	32404.9	-1.59153	0.342414	-4.64795	3.35247e-06	6.39068e-05
C26B9.5	1830.62	-1.52539	0.32861	-4.64195	3.45143e-06	6.57109e-05
ZK1055.7	670.48	-1.62183	0.34941	-4.64162	3.45697e-06	6.57341e-05
apx-1	1447.42	1.83499	0.395482	4.63987	3.48625e-06	6.62084e-05
Y106G6D.2	67.7602	-2.44096	0.526707	-4.63438	3.58016e-06	6.79072e-05
C53D6.10	141.146	2.43402	0.525278	4.63378	3.59045e-06	6.80176e-05
msp-56	359.701	2.41365	0.521025	4.6325	3.61284e-06	6.83567e-05
kbp-3	4660.64	-1.68123	0.36298	-4.63175	3.6259e-06	6.8478e-05
nlp-27	2452.74	-1.55365	0.335444	-4.63162	3.62824e-06	6.8478e-05
ZK354.6	68.982	2.50211	0.540291	4.63103	3.63846e-06	6.85011e-05
clec-117	62.8327	2.9447	0.635848	4.63113	3.63671e-06	6.85011e-05
H28G03.2	657.822	1.59277	0.343992	4.63024	3.65237e-06	6.8678e-05
Y71G12B.22	51.3919	2.71877	0.587462	4.628	3.69214e-06	6.93403e-05
T28C6.8	705.517	-1.82688	0.394959	-4.62549	3.73708e-06	7.00979e-05
ZK795.2	199.269	2.18237	0.472216	4.62156	3.80867e-06	7.13529e-05
Y49E10.18	416.542	-1.98514	0.429899	-4.61769	3.88034e-06	7.26063e-05
C45G9.4	27.4947	3.33226	0.721943	4.61569	3.91799e-06	7.32208e-05
R186.1	319.003	1.76438	0.382451	4.61336	3.96206e-06	7.39536e-05
Y71G12B.30	57.5331	2.66299	0.57727	4.61307	3.96773e-06	7.39689e-05
F30A10.15	95.1861	-2.38139	0.516469	-4.6109	4.00939e-06	7.4654e-05
C18A11.3	231.015	-1.80856	0.392617	-4.60643	4.09639e-06	7.61808e-05
klp-17	62.0408	2.63928	0.573242	4.60412	4.14204e-06	7.69358e-05
msrp-1	114.351	2.42413	0.526557	4.60373	4.14996e-06	7.6989e-05
ipla-4	69.1564	2.65663	0.577341	4.60149	4.19482e-06	7.77266e-05
oac-53	20.8887	-3.50199	0.76191	-4.59634	4.29979e-06	7.95748e-05
M199.9	56.5597	-2.49845	0.543918	-4.59343	4.36021e-06	8.05951e-05
spe-41	174.646	1.99789	0.435057	4.59224	4.38512e-06	8.09573e-05
F45D3.4	4307.32	-1.65753	0.361038	-4.59102	4.41079e-06	8.13326e-05
T28C6.5	51.7369	2.77144	0.603964	4.58875	4.45905e-06	8.21231e-05
F42F12.4	438.962	-1.69248	0.369265	-4.58338	4.57526e-06	8.41616e-05
haao-1	956.647	-1.56758	0.342057	-4.5828	4.58792e-06	8.42612e-05
pqn-68	853.586	-1.7279	0.377054	-4.58263	4.59174e-06	8.42612e-05
asp-5	25033.4	1.4596	0.318606	4.58121	4.623e-06	8.47327e-05
frk-1	76.1686	2.55767	0.558411	4.58027	4.64384e-06	8.50124e-05
K11D12.7	1126.18	-1.63023	0.355957	-4.57983	4.6535e-06	8.5087e-05
nhr-101	666.838	-1.60327	0.35042	-4.57527	4.75616e-06	8.68598e-05
cept-1	1330.03	-1.99233	0.435748	-4.5722	4.82634e-06	8.8036e-05
F40G12.5	56.5985	2.83054	0.619655	4.56793	4.92564e-06	8.97397e-05
C01G8.1	1537.27	1.71017	0.374512	4.5664	4.96177e-06	9.029e-05
dml-1	48.8527	2.67225	0.585414	4.56473	5.00144e-06	9.09033e-05
mrp-7	1868.82	1.81562	0.397964	4.56228	5.06018e-06	9.18613e-05
C35E7.9	197.447	1.90265	0.417117	4.56143	5.08065e-06	9.2123e-05
T24B8.7	4350.55	1.64612	0.361076	4.55894	5.14135e-06	9.31129e-05
marc-1	23.0517	3.49776	0.768078	4.55392	5.2656e-06	9.52499e-05
F08D12.3	50.0774	2.8784	0.632131	4.55348	5.27654e-06	9.53317e-05
R09A8.1	101.37	2.35967	0.518241	4.55324	5.28264e-06	9.53317e-05
cyn-2	466.413	2.10998	0.463434	4.55293	5.29036e-06	9.5358e-05
Y60C6A.3	71.0975	2.39473	0.526099	4.55186	5.31726e-06	9.56165e-05
Y62H9A.5	17868.9	-1.67472	0.367917	-4.55189	5.31666e-06	9.56165e-05
blos-4	2058.79	-1.76638	0.388241	-4.5497	5.37233e-06	9.64928e-05
F59A6.4	130.492	2.45432	0.539521	4.54907	5.38833e-06	9.66662e-05
C31H1.5	189.467	2.318	0.509652	4.54821	5.41049e-06	9.69496e-05
abu-14	108.441	2.54469	0.559886	4.54502	5.493e-06	9.83124e-05
mec-5	609.838	-1.64024	0.361008	-4.54349	5.53301e-06	9.89124e-05
T28A11.2	1066.97	-1.60219	0.35345	-4.53301	5.815e-06	0.000103832
die-1	394.981	1.84103	0.406272	4.53151	5.85627e-06	0.000104446
F36G9.7	38.1955	-3.08529	0.680992	-4.53057	5.88239e-06	0.000104789
pmp-1	1610.86	-1.61424	0.356462	-4.5285	5.94034e-06	0.000105698
cts-1	21836	1.38619	0.306321	4.52529	6.03126e-06	0.00010719
spat-3	926.391	1.64864	0.364408	4.52415	6.06376e-06	0.000107642
C14E2.12	80.9395	-2.62594	0.580577	-4.52298	6.09745e-06	0.000108114
C40H1.2	127.6	-2.18135	0.482337	-4.52246	6.11241e-06	0.000108254
lea-1	11817.7	1.5942	0.352545	4.52196	6.1269e-06	0.000108384
nep-20	39.0761	3.00425	0.664803	4.51901	6.21287e-06	0.000109778
C08F11.10	66.618	2.44842	0.54216	4.51605	6.30032e-06	0.000111194
anp-1	2681.63	-1.45142	0.321875	-4.50927	6.50499e-06	0.000114673
T21G5.1	78.6693	2.31684	0.514082	4.50675	6.58294e-06	0.000115913
gln-6	7052.61	1.67135	0.371002	4.50497	6.63808e-06	0.000116749
C07E3.4	19.9242	3.59115	0.797744	4.50163	6.74349e-06	0.000118336
C31G12.1	255.015	-1.85693	0.412504	-4.50162	6.74385e-06	0.000118336
hdl-1	49.3911	2.60964	0.580032	4.49913	6.82318e-06	0.00011959
ZK1248.20	35.185	3.00799	0.669074	4.49576	6.93223e-06	0.000121222
ins-12	72.9962	-2.2933	0.510083	-4.49594	6.92645e-06	0.000121222
str-245	38.2926	-2.96321	0.659157	-4.49545	6.94214e-06	0.000121257
trr-1	2340.89	1.69817	0.378057	4.49184	7.06118e-06	0.000123194
col-143	12855	-1.94693	0.433715	-4.48896	7.15705e-06	0.000124724
C52E4.7	157.469	2.23643	0.498467	4.48662	7.23634e-06	0.000125962
ptp-5.3	65.0672	2.79626	0.62358	4.4842	7.31883e-06	0.000127252
Y119C1B.1	63.0546	2.59074	0.578056	4.48182	7.40104e-06	0.000128389
ZK616.61	78.8034	2.54068	0.566886	4.48182	7.40087e-06	0.000128389
C16A11.7	61.1336	2.51786	0.561918	4.48084	7.43504e-06	0.000128832
acd-1	145	2.35411	0.525462	4.48007	7.46179e-06	0.000129148
unc-71	1681.46	1.77539	0.396351	4.47934	7.48734e-06	0.000129443
sfxn-1.2	33.9131	2.98075	0.665499	4.47897	7.50058e-06	0.000129525
ssna-1	3436.09	-1.65222	0.368951	-4.47815	7.52917e-06	0.000129872
Y57G11C.23	52.0204	2.59508	0.580129	4.47328	7.70273e-06	0.000132656
ulp-4	3960.06	1.53457	0.343064	4.47314	7.70803e-06	0.000132656
C01G5.4	41.2245	2.8079	0.628004	4.47115	7.78019e-06	0.000133747
clec-53	154.352	-1.86842	0.417911	-4.47087	7.79031e-06	0.00013377
ule-1	8440.69	-1.66045	0.371461	-4.47004	7.82054e-06	0.000134138
mes-1	189.576	1.98561	0.444259	4.4695	7.84027e-06	0.000134325
F23F1.10	1577.61	-1.59572	0.357201	-4.46727	7.92243e-06	0.00013558
gst-26	884.59	-1.71176	0.383355	-4.46521	7.99909e-06	0.000136739
ttr-38	109.295	-2.20768	0.494445	-4.46496	8.00828e-06	0.000136742
peb-1	173.762	1.86068	0.416766	4.46458	8.0227e-06	0.000136835
dhp-2	191.818	-1.87753	0.420564	-4.46432	8.03249e-06	0.000136849
nep-9	25.1993	3.34859	0.750265	4.46321	8.07421e-06	0.000137406
puf-6	812.028	1.81378	0.406408	4.46296	8.08351e-06	0.000137411
F59A1.15	40.5683	2.86301	0.642231	4.45791	8.27639e-06	0.000140533
C04E12.5	28.6065	-3.05841	0.686466	-4.4553	8.37767e-06	0.000141936
Y54G11A.7	812.869	1.51708	0.3405	4.45544	8.37204e-06	0.000141936
linc-8	445.077	-1.65944	0.372704	-4.45243	8.49032e-06	0.000143685
C01G6.2	53.635	2.88403	0.647951	4.451	8.5471e-06	0.000144485
K09D9.1	138.517	-1.9928	0.448469	-4.44355	8.84847e-06	0.000149414
sdz-6	31.6991	-3.19404	0.719335	-4.44027	8.98456e-06	0.000151544
F36D1.4	72.9385	2.42086	0.545391	4.43875	9.0482e-06	0.000152448
fbxa-51	362.449	-1.6901	0.380821	-4.43804	9.07805e-06	0.000152782
B0416.10	122.428	-2.02041	0.455471	-4.43587	9.17015e-06	0.000154162
F42G8.8	130.575	2.24563	0.506669	4.43215	9.33e-06	0.000156676
drp-1	3446.96	1.4305	0.3228	4.43153	9.35652e-06	0.000156948
T05D4.5	73.3964	2.56842	0.579624	4.43117	9.37216e-06	0.000157038
K06A4.7	6176.79	-1.88114	0.424567	-4.43073	9.39143e-06	0.000157188
gsnl-1	1064.06	-1.58035	0.356872	-4.42835	9.49568e-06	0.000158758
C08B6.11	417.86	-1.7937	0.405262	-4.42602	9.59854e-06	0.000160302
Y51H4A.13	43.5405	2.73074	0.61711	4.42504	9.6425e-06	0.00016086
far-5	345.217	-1.67709	0.379146	-4.42333	9.71919e-06	0.000161962
fbxa-155	46.6101	2.76446	0.625128	4.42224	9.76848e-06	0.000162605
F28A10.12	44.2707	2.785	0.629898	4.42135	9.80853e-06	0.000162738
mec-17	1254.49	-1.77164	0.400671	-4.4217	9.79292e-06	0.000162738
sec-61.G	9401.22	-1.43609	0.324801	-4.42145	9.80418e-06	0.000162738
rpb-8	5063.78	-1.4808	0.334943	-4.42106	9.82158e-06	0.000162778
sygl-1	1094.04	1.70967	0.386788	4.42017	9.86211e-06	0.000163271
F26G5.1	287.921	1.82394	0.412727	4.41925	9.90424e-06	0.000163791
F17H10.2	2415	-1.64022	0.371298	-4.41753	9.98364e-06	0.000164925
fbxa-98	123.815	-2.09776	0.475052	-4.41585	1.00614e-05	0.000166029
let-526	3517.43	1.63958	0.37145	4.414	1.01477e-05	0.000167272
cyp-29A2	384.607	-2.02072	0.45785	-4.4135	1.01714e-05	0.000167482
icmt-1	72.8668	2.25508	0.511262	4.41082	1.02981e-05	0.000169385
C36F7.5	83.8757	2.23012	0.505658	4.41034	1.03211e-05	0.000169579
asm-3	79.5001	-2.62438	0.59541	-4.40769	1.04477e-05	0.000171475
F19B10.5	45.4774	2.89866	0.657672	4.40745	1.04593e-05	0.00017148
ZK892.3	59.2197	2.51633	0.571201	4.40534	1.0562e-05	0.000172792
oac-9	83.1508	2.36215	0.536185	4.40547	1.05556e-05	0.000172792
F19B10.10	261.523	1.84938	0.42016	4.4016	1.07455e-05	0.000175606
F13A7.7	27.2475	3.12761	0.710957	4.39915	1.08677e-05	0.000177413
Y116F11B.7	24.124	3.32166	0.755143	4.39872	1.08893e-05	0.000177575
F56D6.8	73.4196	-2.44641	0.55623	-4.39819	1.09155e-05	0.000177812
C33C12.7	39.8088	2.76624	0.629131	4.39693	1.09795e-05	0.000178663
Y43C5B.3	174.949	1.8043	0.410493	4.39545	1.10543e-05	0.000179689
valv-1	317.679	-1.92752	0.438763	-4.39308	1.11757e-05	0.000181468
F58A6.9	118.663	2.28616	0.520903	4.38885	1.13953e-05	0.000184837
calu-2	590.684	-1.71289	0.390309	-4.38855	1.1411e-05	0.000184894
F56F3.4	162.775	1.86388	0.424967	4.38593	1.15492e-05	0.000186935
R08C7.8	46.6062	2.87881	0.657179	4.38056	1.18374e-05	0.000191396
zig-12	2597.19	-1.52441	0.34809	-4.37936	1.19026e-05	0.000192247
T22B3.3	191.363	2.18141	0.498481	4.37612	1.20811e-05	0.000194923
K07F5.6	47.0081	2.64512	0.604622	4.37483	1.2153e-05	0.000195874
ugt-43	136.132	-2.17337	0.496815	-4.3746	1.21658e-05	0.000195874
ttr-45	4882.88	-1.56118	0.357061	-4.37232	1.22935e-05	0.000197722
acs-13	5434.92	1.63486	0.374076	4.37038	1.2403e-05	0.000199273
H25K10.1	34.3594	-2.8428	0.650506	-4.37013	1.24172e-05	0.00019929
R06C1.4	5256.27	-1.47451	0.337622	-4.36734	1.2577e-05	0.000201642
F41E7.6	34.2405	-2.96082	0.677992	-4.36704	1.25942e-05	0.000201706
C01B10.3	857.993	-1.613	0.369537	-4.36494	1.27159e-05	0.000203441
K05F1.9	209.111	2.33261	0.534687	4.36258	1.2854e-05	0.000205434
gfm-1	4198.59	1.3977	0.320499	4.36102	1.29457e-05	0.000206684
skr-16	467.933	-1.67432	0.384054	-4.3596	1.30299e-05	0.00020781
F58H1.8	1742.53	-1.63312	0.3748	-4.35731	1.3167e-05	0.000209777
spp-17	12230.6	-1.74204	0.399952	-4.35564	1.32682e-05	0.000211167
vit-1	51771	-1.40965	0.323764	-4.35394	1.33713e-05	0.000212587
ZK507.3	52.3465	2.48273	0.570638	4.35079	1.35647e-05	0.000215436
C38C10.3	53.4495	2.54622	0.585503	4.34877	1.36906e-05	0.000216983
egg-4	1189.21	1.67119	0.384275	4.34895	1.36793e-05	0.000216983
C54C6.7	114.112	-1.96984	0.453317	-4.3454	1.39023e-05	0.000219882
scrm-6	30.2605	3.05321	0.702617	4.34548	1.3897e-05	0.000219882
mex-3	3868.33	1.59532	0.367225	4.34425	1.39753e-05	0.000220807
D1065.6	362.973	-1.95339	0.45012	-4.3397	1.4268e-05	0.000225198
R09F10.1	1386.35	-1.52407	0.351225	-4.33929	1.42945e-05	0.000225382
T09F5.10	52.7293	2.6302	0.606357	4.33771	1.43973e-05	0.000226769
C49A9.10	2065.08	-1.5819	0.364756	-4.33686	1.44531e-05	0.000227412
Y69F12A.1	51.5711	2.46793	0.569091	4.33661	1.44694e-05	0.000227434
nhx-3	406.84	-1.61933	0.373571	-4.33474	1.45935e-05	0.000229148
T19D7.6	169.93	-1.83187	0.422633	-4.33442	1.46148e-05	0.000229246
F36G9.13	21.2017	3.36604	0.776646	4.33408	1.46371e-05	0.00022936
F48C1.11	39.0871	-2.77539	0.640465	-4.3334	1.46827e-05	0.000229838
acs-6	154.09	2.25538	0.520514	4.33298	1.47108e-05	0.000230041
fip-6	97.4343	-2.22069	0.512623	-4.33201	1.47752e-05	0.000230812
ugt-44	1198.58	-1.86067	0.429938	-4.32776	1.50633e-05	0.000235071
alh-13	790.789	-1.43963	0.332752	-4.32643	1.51549e-05	0.000236258
F26D2.10	69.4516	2.57155	0.594735	4.32386	1.53321e-05	0.000238776
Y106G6H.13	208.877	2.15192	0.497725	4.32351	1.53564e-05	0.00023891
F36A2.14	163.415	1.93884	0.448878	4.3193	1.56526e-05	0.00024327
tre-2	1999.34	-1.40834	0.326236	-4.31692	1.58218e-05	0.000245649
grsp-1	217.46	1.67484	0.38802	4.31638	1.58609e-05	0.000246006
icl-1	21756.4	1.57371	0.364698	4.3151	1.59531e-05	0.000247184
tsp-2	112.274	-1.98587	0.460298	-4.31432	1.60097e-05	0.000247808
F37H8.2	338.629	1.56921	0.363934	4.31179	1.61937e-05	0.000250402
K06A1.2	52.794	2.729	0.632958	4.3115	1.6215e-05	0.000250478
T28B11.1	2542.76	1.50508	0.349145	4.31074	1.62707e-05	0.000251083
ssl-1	4051.29	1.60429	0.372185	4.31046	1.62912e-05	0.000251146
F44F4.10	32.0836	2.89519	0.671778	4.30974	1.63445e-05	0.000251567
grd-13	259.874	-2.00667	0.465622	-4.30965	1.63516e-05	0.000251567
cest-5.1	286.176	-1.7007	0.394832	-4.30741	1.65179e-05	0.000253869
clec-87	13496.9	1.51975	0.35328	4.30183	1.69392e-05	0.000260082
qdpr-1	1910.04	-1.59788	0.371815	-4.29751	1.72727e-05	0.000264935
F13A7.11	257.493	-1.73719	0.404295	-4.29684	1.73253e-05	0.000265474
F31F6.1	92.4141	2.32326	0.54082	4.2958	1.74061e-05	0.000266445
pmp-2	2160.46	-1.50313	0.350134	-4.293	1.76275e-05	0.000269563
W03C9.1	48.063	2.59222	0.604052	4.29138	1.77567e-05	0.000271039
gyg-2	2913.91	1.57174	0.366258	4.29134	1.77597e-05	0.000271039
R12C12.9	1479	-1.59041	0.370748	-4.28973	1.78893e-05	0.000272745
let-765	4196.68	1.57997	0.368516	4.28739	1.80782e-05	0.000275348
fbxb-7	92.8103	-2.13269	0.49746	-4.28716	1.80974e-05	0.000275366
C17B7.5	70.5844	-2.1815	0.509013	-4.28575	1.82125e-05	0.000276841
C33D9.13	232.101	-1.69072	0.39453	-4.2854	1.82412e-05	0.000277001
F43H9.4	423.085	-1.98348	0.462998	-4.28398	1.8358e-05	0.000278496
kcc-1	1032.44	1.46888	0.342929	4.28332	1.84124e-05	0.000279045
C33F10.11	246.047	2.08395	0.486668	4.28208	1.85154e-05	0.000279885
F14H3.4	1561.04	-1.5247	0.356091	-4.28177	1.85414e-05	0.000279885
K01C8.1	4136.99	-1.50446	0.351351	-4.28192	1.85286e-05	0.000279885
ZK596.2	100.239	2.38069	0.555996	4.28185	1.85345e-05	0.000279885
cri-2	930.199	-1.47508	0.344561	-4.28104	1.86023e-05	0.000280527
W09G10.9	232.155	-1.93256	0.451542	-4.27992	1.86964e-05	0.00028111
Y6E2A.10	49.6152	2.72483	0.636634	4.28006	1.86841e-05	0.00028111
gst-38	83.5204	-2.15748	0.50409	-4.27994	1.86941e-05	0.00028111
rog-1	958.712	1.72107	0.402326	4.2778	1.88753e-05	0.000283521
F58G6.9	5790.36	1.88484	0.440746	4.27648	1.89869e-05	0.000284916
met-1	2027.77	1.65797	0.387781	4.27554	1.90676e-05	0.000285845
D1014.4	3134.83	-1.44718	0.338524	-4.27496	1.91168e-05	0.000286301
Y62H9A.3	3746.71	-1.57547	0.368558	-4.27468	1.91409e-05	0.00028638
F07H5.13	166.663	-1.77642	0.415644	-4.27391	1.92079e-05	0.0002871
timp-1	781.923	-1.56585	0.366447	-4.27305	1.9282e-05	0.000287926
glh-2	3684.85	1.58043	0.369947	4.27204	1.9369e-05	0.000288942
lron-9	450.308	-1.49873	0.350849	-4.27172	1.9397e-05	0.000289076
F59C12.4	359.771	-1.59631	0.373768	-4.27087	1.94713e-05	0.0002899
F11G11.4	134.228	2.18686	0.51207	4.27063	1.94923e-05	0.000289929
C35C5.10	925.518	-1.49657	0.350665	-4.26782	1.97394e-05	0.000292839
Y51F10.2	1657.61	1.5951	0.373728	4.26807	1.97172e-05	0.000292839
rpac-19	5082.61	-1.55208	0.363677	-4.26775	1.97456e-05	0.000292839
Y106G6D.8	1539.68	-1.4898	0.349211	-4.26618	1.9885e-05	0.000294619
D1086.1	228.105	-1.83089	0.429224	-4.26558	1.99384e-05	0.000295124
smz-2	376.024	1.96125	0.460158	4.26213	2.02487e-05	0.000299425
trpp-12	394.571	-1.74243	0.409113	-4.25904	2.05309e-05	0.000303303
H41C03.3	287.224	-1.56931	0.368664	-4.25676	2.0741e-05	0.000306111
F55H12.4	2071.64	-1.46052	0.343146	-4.25625	2.07883e-05	0.000306512
Y105C5B.11	25.891	3.04944	0.716734	4.25464	2.09384e-05	0.000308426
Y53F4B.19	97.2462	2.19759	0.51675	4.25271	2.11201e-05	0.000310503
irld-14	46.2154	2.55071	0.599774	4.25279	2.11126e-05	0.000310503
C27C12.3	127.63	2.18089	0.513049	4.25085	2.12959e-05	0.000312785
K09C6.8	19.6352	3.30573	0.777791	4.25015	2.13626e-05	0.000313462
F26A1.8	48.5965	-2.60581	0.613313	-4.24874	2.14976e-05	0.000315139
K11D12.13	3154.26	-1.41986	0.334226	-4.2482	2.15492e-05	0.000315592
C55C3.3	97.6893	2.25183	0.530127	4.24773	2.15951e-05	0.000315711
Y62F5A.10	49.9635	2.46759	0.580926	4.24769	2.15987e-05	0.000315711
F09E5.11	3062	-1.51548	0.356831	-4.24706	2.16592e-05	0.00031629
C33H5.16	31.9044	2.9579	0.696596	4.24623	2.17402e-05	0.000317169
C26C6.9	738.588	-1.54239	0.363288	-4.24565	2.17961e-05	0.000317376
cchl-1	3752.23	1.32135	0.311213	4.24582	2.17799e-05	0.000317376
Y71G12B.3	68.9898	2.36816	0.55784	4.24523	2.1837e-05	0.00031767
par-3	3644.14	1.55812	0.367274	4.2424	2.21138e-05	0.000321012
ssp-19	49.3587	2.60483	0.614032	4.24217	2.21374e-05	0.000321012
ttn-1	404.375	1.68265	0.396605	4.24264	2.2091e-05	0.000321012
ugt-46	754.701	-1.59434	0.375843	-4.24203	2.21511e-05	0.000321012
B0511.12	2781.02	1.55564	0.366837	4.24069	2.22838e-05	0.000322322
decr-1.2	87.2407	2.38831	0.563171	4.24083	2.22692e-05	0.000322322
spe-17	37.6367	2.68387	0.633022	4.23977	2.23751e-05	0.000323335
lys-1	9369.76	-1.43015	0.337352	-4.23934	2.24177e-05	0.000323644
K09C6.7	88.7852	2.58149	0.609001	4.23889	2.24627e-05	0.000323986
arid-1	2711.89	1.70443	0.402304	4.23667	2.26861e-05	0.000326898
K11C4.1	129.934	2.34611	0.553918	4.23548	2.28067e-05	0.000328326
EEED8.15	258.142	-1.64786	0.389339	-4.23246	2.31149e-05	0.000332449
W03A5.1	44.9909	2.53859	0.600356	4.22848	2.35278e-05	0.000338068
atm-1	1533.87	1.54702	0.365911	4.22787	2.35917e-05	0.000338667
C33F10.8	43.9824	2.67234	0.63234	4.22612	2.37757e-05	0.000340987
Y17D7B.4	776.098	-1.50281	0.355778	-4.224	2.40008e-05	0.00034389
ckc-1	1398.74	-1.60249	0.37946	-4.22307	2.41e-05	0.000344987
inx-16	1732.22	-1.39172	0.32972	-4.22092	2.43312e-05	0.000347971
F13E9.14	38.6846	2.79537	0.662502	4.21941	2.44942e-05	0.000349679
mask-1	5479.63	1.56419	0.370716	4.21939	2.44966e-05	0.000349679
erg-28	786.836	-1.69441	0.401748	-4.21759	2.46925e-05	0.000352145
ppat-1	761.919	-1.70329	0.403896	-4.21716	2.474e-05	0.000352493
C50E3.13	275.182	1.74461	0.4138	4.21606	2.48603e-05	0.000353877
C29F3.7	3144.76	1.5372	0.364703	4.21493	2.49856e-05	0.000355328
K07A1.5	111.281	2.36315	0.560884	4.21327	2.51705e-05	0.000356957
rict-1	1556.12	1.52259	0.361366	4.21342	2.51532e-05	0.000356957
ubr-5	5350.58	1.51884	0.360482	4.21337	2.51583e-05	0.000356957
ZK945.6	59.7376	2.44772	0.581064	4.21248	2.52577e-05	0.00035786
lbp-4	5012.47	-1.5276	0.362695	-4.2118	2.53346e-05	0.000358617
C01H6.8	241.625	-1.61784	0.384199	-4.21093	2.54324e-05	0.000359666
hphd-1	9245.79	-1.37495	0.326575	-4.21021	2.55132e-05	0.000360475
B0252.5	231.162	1.93237	0.459196	4.20817	2.57445e-05	0.000363405
vap-1	63.2765	2.38586	0.567155	4.20672	2.59103e-05	0.000365407
ZK616.65	31.3461	2.93326	0.697874	4.20314	2.63239e-05	0.000370897
aps-3	2350.62	-1.33729	0.31831	-4.20122	2.65482e-05	0.000373711
F07G6.10	553.289	-1.47399	0.350887	-4.20075	2.66033e-05	0.000374043
ZK858.8	116.093	2.06054	0.490539	4.20056	2.66256e-05	0.000374043
mdt-10	2171.09	-1.79877	0.428239	-4.20039	2.66454e-05	0.000374043
F55F10.1	7005.93	1.50619	0.358775	4.19815	2.69103e-05	0.000377094
Y106G6D.1	96.3996	-1.99066	0.474176	-4.19813	2.69123e-05	0.000377094
cpz-1	11793.7	-1.3608	0.32425	-4.19675	2.70775e-05	0.00037906
F38A5.6	47.3524	2.50718	0.597597	4.19544	2.72341e-05	0.000380902
T02E1.6	202.893	2.11385	0.503915	4.19486	2.73043e-05	0.000380949
spp-2	1225.16	-1.55063	0.369645	-4.19492	2.72972e-05	0.000380949
ttr-49	1072.19	-1.52927	0.364565	-4.19479	2.73125e-05	0.000380949
ZK384.7	210.063	-1.6841	0.401508	-4.19442	2.73565e-05	0.000381214
Y116F11B.8	16.8812	3.38918	0.808497	4.19195	2.76562e-05	0.000385037
sams-5	247.216	2.19254	0.523302	4.18982	2.7917e-05	0.000388315
asp-6	59726.7	1.34894	0.322296	4.18542	2.84644e-05	0.000395567
pqn-85	3415.93	1.60752	0.384222	4.18383	2.86644e-05	0.000397984
Y105C5B.18	80.2025	2.17789	0.520902	4.18101	2.9022e-05	0.000402581
C09H10.9	44.5083	2.5046	0.599228	4.17971	2.91878e-05	0.000403412
F53B6.4	489.547	2.0215	0.483616	4.17996	2.91567e-05	0.000403412
ksr-2	783.313	1.62913	0.389754	4.1799	2.91639e-05	0.000403412
nep-10	25.1338	3.00664	0.719262	4.18017	2.91286e-05	0.000403412
ZC581.7	88.8554	2.18394	0.52268	4.17835	2.9363e-05	0.000405464
C34H4.2	337.22	-1.55347	0.372231	-4.1734	3.0009e-05	0.000414011
K02B12.2	98.7417	-1.96968	0.472325	-4.17017	3.0437e-05	0.000419534
M88.3	64.0385	2.24555	0.538925	4.16672	3.09018e-05	0.000425557
F37A4.4	161.795	2.24386	0.538662	4.16563	3.10496e-05	0.000427034
ugt-19	1056.89	1.73209	0.415817	4.16551	3.10651e-05	0.000427034
ZK637.14	371.254	-1.65361	0.397053	-4.16472	3.11737e-05	0.00042814
F10E9.11	3575.89	-1.60644	0.385926	-4.16257	3.14692e-05	0.000431509
pqn-20	3104.6	1.60054	0.384511	4.16252	3.14757e-05	0.000431509
alh-10	773.192	-1.67454	0.402481	-4.16054	3.17501e-05	0.00043488
T28A11.25	74.6548	-2.26745	0.545049	-4.16009	3.18129e-05	0.000435017
ZK484.7	76.9455	2.59649	0.624148	4.16005	3.18173e-05	0.000435017
C54D10.4	81.1437	2.21569	0.532642	4.15981	3.18512e-05	0.000435091
R02D5.7	87.3405	1.99958	0.480729	4.15948	3.18971e-05	0.000435326
ttr-35	1760.31	-1.60654	0.38639	-4.15782	3.213e-05	0.000438113
scrm-8	30.7705	2.90651	0.699356	4.15599	3.23887e-05	0.000441246
T23G11.1	494.138	2.11383	0.508691	4.15543	3.2468e-05	0.00044193
nep-13	32.2969	2.77846	0.669377	4.15082	3.31292e-05	0.000450528
ostf-4	2048.68	-1.66739	0.401749	-4.15033	3.31995e-05	0.000451081
F52F12.5	180.375	1.90377	0.458775	4.14967	3.32953e-05	0.00045198
M7.12	696.539	-1.47796	0.356236	-4.14882	3.342e-05	0.000453268
ttr-47	4024.76	-1.43075	0.344876	-4.14859	3.34528e-05	0.00045331
F40D4.17	340.551	-1.59569	0.384927	-4.14544	3.39158e-05	0.000459175
F41C3.1	41.354	2.60433	0.628414	4.14429	3.40872e-05	0.000460785
erh-2	2294.52	-1.44368	0.34836	-4.14423	3.40952e-05	0.000460785
slc-17.4	1686.17	1.35857	0.327886	4.14342	3.42163e-05	0.000462011
spat-2	4602.96	1.49321	0.360407	4.14313	3.42604e-05	0.000462197
C36C5.5	641.19	-1.56501	0.377821	-4.14221	3.4398e-05	0.000463642
clec-50	2535.99	-1.51039	0.364668	-4.14181	3.4457e-05	0.000464027
btb-2	83.064	2.12953	0.514252	4.14103	3.45751e-05	0.000465206
Y37E3.19	56.6108	2.69536	0.650965	4.14055	3.46468e-05	0.000465759
ZK1321.4	2322.43	-1.36246	0.329208	-4.13861	3.49419e-05	0.000469313
Y106G6G.1	100.824	1.9631	0.474394	4.13812	3.50169e-05	0.000469905
F36H12.4	58.4269	2.45435	0.593198	4.1375	3.51115e-05	0.00047076
C33H5.1	12.222	-3.50345	0.846925	-4.13667	3.52377e-05	0.000471947
cest-32	726.057	-1.37538	0.332498	-4.13652	3.5262e-05	0.000471947
W01F3.2	1755.59	-1.35322	0.327253	-4.13508	3.54824e-05	0.000474479
ZC21.10	63.4098	-2.25474	0.545442	-4.13378	3.56845e-05	0.000476763
T19D12.5	62.0701	2.21012	0.534792	4.13268	3.58557e-05	0.000478631
pfd-6	8770.06	-1.33544	0.323306	-4.13056	3.61874e-05	0.000482636
F36H12.3	137.761	1.98821	0.481376	4.13027	3.62336e-05	0.000482829
hecd-1	11172.2	1.43185	0.346723	4.12967	3.63278e-05	0.000483661
T09A12.1	63.2441	2.29689	0.556233	4.12937	3.63766e-05	0.000483888
F14F8.8	19.3052	3.2487	0.786822	4.12889	3.64525e-05	0.000484367
dgat-2	506.501	-1.96953	0.47703	-4.12874	3.64762e-05	0.000484367
C35C5.8	190.788	-1.62356	0.393342	-4.12762	3.6654e-05	0.000486304
K12H4.2	1518.65	-1.49982	0.363427	-4.12687	3.67731e-05	0.00048746
pen-2	2195.66	-1.42711	0.345906	-4.12572	3.69577e-05	0.00048948
his-38	73.5159	-2.23901	0.542832	-4.12468	3.71245e-05	0.000491262
cpb-1	868.941	1.65013	0.400233	4.12293	3.74076e-05	0.00049458
cpn-3	9887.01	-1.48456	0.360206	-4.12143	3.7652e-05	0.000497378
smp-1	1040.38	1.48938	0.361396	4.12117	3.76949e-05	0.000497514
F15A4.10	293.602	-1.50909	0.366259	-4.12028	3.78408e-05	0.000499007
K09C4.7	19.0275	-3.25501	0.790125	-4.11961	3.79509e-05	0.000500025
Y47D3A.32	188.462	-1.73179	0.420625	-4.11719	3.8352e-05	0.000504875
ptc-1	8286.67	1.47889	0.359284	4.11621	3.85156e-05	0.00050659
M05D6.3	40.2967	2.63764	0.6409	4.11552	3.86303e-05	0.000507661
F36H1.3	54.4048	2.70676	0.657734	4.11529	3.86698e-05	0.000507741
F32B6.4	240.846	2.21113	0.537438	4.11419	3.88538e-05	0.000509718
hgo-1	2254.05	-1.39079	0.338225	-4.11202	3.92215e-05	0.000514099
pitr-1	5132.45	1.38861	0.337828	4.11042	3.94935e-05	0.000517219
cysl-4	25.7149	2.98414	0.726296	4.10872	3.97863e-05	0.000520606
M04D5.3	417.402	-1.7113	0.416612	-4.10766	3.99693e-05	0.000522551
C49H3.3	7859.58	-1.46423	0.356568	-4.10644	4.01807e-05	0.000524864
C29F9.2	119.322	-1.85049	0.450725	-4.10559	4.03287e-05	0.000525896
dhhc-13	42.2367	2.6714	0.650647	4.10576	4.02984e-05	0.000525896
Y38H6C.15	60.8533	2.28969	0.558771	4.09773	4.17214e-05	0.000543592
cest-31	140.728	-1.87375	0.457358	-4.0969	4.18728e-05	0.000545098
chs-1	5294.84	1.60233	0.391165	4.0963	4.19806e-05	0.000546035
C05D2.8	2166.57	-1.36792	0.334255	-4.09246	4.26818e-05	0.000554682
F20D6.6	134.672	2.01944	0.49356	4.09157	4.28454e-05	0.000556333
gly-19	317.85	-1.63065	0.398802	-4.08886	4.33494e-05	0.000562398
C49C3.9	832.288	-1.49655	0.366068	-4.08818	4.34773e-05	0.000563576
Y53H1C.3	16.2518	3.31451	0.811211	4.08587	4.39115e-05	0.000568721
F47G6.3	24.5969	2.95574	0.723473	4.08548	4.39849e-05	0.00056907
M7.7	74.5436	2.25968	0.553145	4.08514	4.40506e-05	0.00056907
sulp-6	70.1505	2.16446	0.529834	4.08516	4.40458e-05	0.00056907
best-14	1173.18	-1.32353	0.324213	-4.08228	4.45952e-05	0.000575549
tts-1	27504.8	1.45326	0.356007	4.08212	4.46276e-05	0.000575549
W01B6.6	52.9734	2.35276	0.576458	4.08141	4.47629e-05	0.000576805
txdc-12.1	510.888	-1.42409	0.348948	-4.08109	4.48251e-05	0.000577119
msrp-4	32.4294	2.75263	0.675575	4.0745	4.61134e-05	0.000593203
mutd-1	2761.88	-1.41063	0.346292	-4.07354	4.63047e-05	0.000595162
oig-2	1623.16	-1.52967	0.375581	-4.07281	4.64488e-05	0.000596052
pup-2	4759.75	1.52561	0.374586	4.0728	4.64522e-05	0.000596052
irld-1	64.4381	2.14644	0.527396	4.06988	4.70383e-05	0.000603064
cnp-2	203.311	1.62254	0.398896	4.06756	4.75081e-05	0.000608575
ctl-3	284.355	1.70395	0.418957	4.06713	4.7595e-05	0.000609176
C28A5.6	250.913	1.53135	0.376693	4.06526	4.79798e-05	0.000613585
Y50E8A.6	18.1895	3.19051	0.784969	4.06451	4.81344e-05	0.000615046
cpg-9	2806.92	-1.42568	0.350988	-4.06191	4.86719e-05	0.000620919
msa-1	1915.22	-1.38599	0.341218	-4.0619	4.86755e-05	0.000620919
T12B5.14	211.242	-1.86297	0.458677	-4.06163	4.8732e-05	0.000621119
T07E3.4	517.657	-1.54334	0.380067	-4.06071	4.89236e-05	0.00062304
clec-170	161.781	-1.68841	0.416272	-4.05604	4.99124e-05	0.000635101
gcn-2	1290.58	1.47307	0.36328	4.0549	5.01548e-05	0.000637653
cdc-25.4	30.5052	2.78375	0.686616	4.0543	5.02854e-05	0.00063878
C32D5.4	67.4683	2.27995	0.56247	4.05346	5.04649e-05	0.0006404
T27A8.2	334.24	-1.56777	0.386788	-4.05331	5.0497e-05	0.0006404
aqp-8	637.64	1.60081	0.395069	4.05199	5.07844e-05	0.000643508
T05B11.4	321.957	-1.51188	0.373458	-4.04834	5.15824e-05	0.000653077
cyp-25A1	795.588	-3.16397	0.781964	-4.04618	5.206e-05	0.000658576
col-110	52.1424	-2.46558	0.609633	-4.04437	5.2465e-05	0.00066205
let-607	2416.4	1.3426	0.331967	4.04439	5.24594e-05	0.00066205
msrp-3	62.242	2.49408	0.616626	4.04473	5.2384e-05	0.00066205
C52B11.5	1566.13	-1.78843	0.442256	-4.04388	5.25739e-05	0.000662875
Y69E1A.4	32.4792	2.66701	0.659619	4.04326	5.27141e-05	0.000664093
R04A9.9	180.336	-1.64113	0.406022	-4.04199	5.30002e-05	0.000667146
F54E2.1	2784.47	-1.44124	0.356607	-4.04154	5.31023e-05	0.000667878
ver-4	85.0287	-2.30704	0.570945	-4.04074	5.3282e-05	0.000669586
acp-1	208.269	-1.72772	0.427638	-4.04015	5.34179e-05	0.00067074
ncl-1	1763.71	1.36876	0.338831	4.03964	5.35326e-05	0.000671627
C50F4.10	102.806	2.20723	0.546484	4.03897	5.36859e-05	0.000672996
Y45F10B.3	36.787	2.6796	0.663598	4.03799	5.3911e-05	0.000675262
F22E5.1	183.024	-2.32338	0.575434	-4.03762	5.39963e-05	0.000675775
F10E9.4	3571.1	-1.42885	0.353953	-4.03682	5.41803e-05	0.00067752
Y57G11B.5	8859.02	-1.30046	0.322249	-4.03556	5.44711e-05	0.000680599
C18H2.5	58.7829	2.39929	0.594875	4.03327	5.50051e-05	0.000686707
K03H1.9	21.448	3.09599	0.767686	4.03289	5.50955e-05	0.000687272
chs-2	119.772	1.95283	0.484359	4.03179	5.53533e-05	0.000689923
acs-22	2505.49	-1.32731	0.329271	-4.03106	5.55267e-05	0.000691519
Y116A8C.48	50.297	-2.29894	0.57038	-4.03054	5.56497e-05	0.000692484
F52E1.14	10040.4	-1.63398	0.405424	-4.03031	5.57025e-05	0.000692576
ncr-2	114.703	1.81945	0.451471	4.03005	5.57655e-05	0.000692793
spe-46	194.084	1.64135	0.407717	4.02571	5.68031e-05	0.000705109
Y37E11AL.2	90.4931	1.99365	0.495394	4.02438	5.7126e-05	0.000708539
F01F1.2	4575.35	-1.45598	0.362213	-4.01969	5.82757e-05	0.000722211
acl-12	833.706	-1.38138	0.343678	-4.0194	5.83462e-05	0.000722497
C52A10.3	69.7226	-2.02791	0.504572	-4.01907	5.84276e-05	0.000722917
C51E3.6	221.507	-1.60072	0.39848	-4.01707	5.89259e-05	0.00072849
B0280.11	84.3761	2.46037	0.61271	4.01556	5.93049e-05	0.000732581
ptp-5.1	73.5471	2.52558	0.629188	4.01404	5.96887e-05	0.000736725
spe-11	391.496	1.87986	0.468359	4.01371	5.97717e-05	0.000737152
pitr-5	202.755	1.77883	0.443261	4.01306	5.9936e-05	0.00073858
R11E3.2	97.8659	-1.90437	0.474618	-4.01243	6.00962e-05	0.000739955
lips-10	1006.49	-1.34131	0.334308	-4.01219	6.01592e-05	0.000740133
C01G5.3	44.3543	2.51768	0.627781	4.01044	6.06061e-05	0.000744573
C23H5.8	6030.8	-1.36681	0.340818	-4.01039	6.06178e-05	0.000744573
clh-3	359.7	1.54121	0.384473	4.00864	6.10702e-05	0.000749285
sec-61.B	2842.93	-1.37374	0.342704	-4.00852	6.10999e-05	0.000749285
gei-8	642.185	1.50667	0.375966	4.00748	6.13706e-05	0.000751999
C45G9.9	40.5542	2.49827	0.62351	4.00679	6.15504e-05	0.000752387
W03C9.8	26.21	2.85933	0.713608	4.00686	6.15301e-05	0.000752387
ugt-31	481.577	1.53562	0.383224	4.0071	6.14683e-05	0.000752387
egg-6	3189.77	1.52208	0.380054	4.00491	6.20418e-05	0.000757785
C28D4.5	126.144	2.24241	0.560076	4.00376	6.23428e-05	0.000760851
C16C8.16	3401.55	-1.36337	0.340603	-4.00282	6.25928e-05	0.000763292
larp-5	3595.3	1.41573	0.353714	4.00248	6.26824e-05	0.000763773
T02G5.3	188.746	-1.65811	0.414376	-4.00145	6.29544e-05	0.000766474
Y66A7A.9	36.9497	2.74169	0.685402	4.00013	6.33082e-05	0.000770165
EEED8.13	164.384	-1.70241	0.425674	-3.99932	6.35259e-05	0.000772124
fip-5	291.757	-1.67585	0.419052	-3.99915	6.35706e-05	0.000772124
max-2	3112.17	1.50124	0.375427	3.99876	6.36743e-05	0.000772767
tos-1	14389.1	1.31146	0.328083	3.99733	6.40603e-05	0.000776833
R04F11.5	2079.03	-1.37456	0.343909	-3.99686	6.41879e-05	0.000777761
Y95B8A.4	62.9189	2.13366	0.533909	3.9963	6.43411e-05	0.000778998
cyp-35A5	165.226	-1.7871	0.447237	-3.99587	6.44566e-05	0.000779777
B0379.2	132.061	2.11631	0.529749	3.99493	6.47135e-05	0.000782263
ubxn-5	209.631	2.10666	0.527504	3.99364	6.50676e-05	0.00078592
C03B1.14	279.64	-1.73364	0.434187	-3.99284	6.52871e-05	0.000787728
T08A11.1	1402.94	1.45841	0.365268	3.99272	6.53207e-05	0.000787728
F14E5.1	184.147	-2.01913	0.50573	-3.99251	6.53787e-05	0.000787803
coq-1	2477.62	1.36614	0.342255	3.9916	6.56303e-05	0.000790048
irld-18	61.1422	2.46687	0.618036	3.99146	6.56687e-05	0.000790048
ZK418.2	114.514	2.09526	0.52499	3.99105	6.57819e-05	0.000790785
C05D12.3	1375.33	-1.28055	0.321111	-3.98787	6.66701e-05	0.000800829
sec-22	560.525	-1.41294	0.354571	-3.98493	6.75007e-05	0.000810168
Y39H10A.1	61.1148	2.15142	0.539948	3.98449	6.76257e-05	0.000810753
ZK616.1	51.9374	-2.45855	0.617046	-3.98438	6.76559e-05	0.000810753
dhc-1	9818.57	1.42225	0.357046	3.98338	6.79428e-05	0.000813551
B0393.6	824.875	1.56605	0.393461	3.98019	6.88609e-05	0.000823897
C17F3.3	60.8185	2.23266	0.561047	3.97945	6.90761e-05	0.000825823
clec-145	32.5486	-2.54189	0.638801	-3.97916	6.91585e-05	0.000825826
ftn-2	6843.82	-1.36353	0.342674	-3.97907	6.91848e-05	0.000825826
repo-1	3651.32	-1.33647	0.335905	-3.97872	6.92868e-05	0.000826396
D1081.5	92.3887	2.15037	0.540619	3.97761	6.961e-05	0.000829601
Y48G1C.13	799.78	-1.46645	0.368695	-3.9774	6.96729e-05	0.000829702
hpo-26	86.9269	1.9812	0.498159	3.97704	6.97799e-05	0.000830326
clp-8	53.5504	2.42837	0.610631	3.97682	6.98442e-05	0.000830442
cyp-33D3	66.0034	-2.10748	0.530069	-3.97586	7.01266e-05	0.000832904
gap-3	767.829	1.54016	0.387389	3.97574	7.01606e-05	0.000832904
T11B7.2	142.274	-1.69237	0.425736	-3.97515	7.03353e-05	0.000834328
C06C6.7	28.9103	2.80886	0.706891	3.97354	7.08109e-05	0.000839315
Y54G2A.52	556.021	-1.3885	0.349673	-3.97085	7.1618e-05	0.000848223
F31D5.2	246.329	-1.53837	0.387541	-3.96957	7.20024e-05	0.000852112
R10H10.3	5428.68	-1.39602	0.351861	-3.96753	7.26199e-05	0.000858753
oma-1	3049.76	1.54054	0.388505	3.9653	7.33039e-05	0.000866169
F43G6.10	93.1235	1.96728	0.496239	3.96438	7.35865e-05	0.000868161
cdk-5	1466.99	1.27217	0.320887	3.96454	7.35362e-05	0.000868161
D2030.11	1693.79	-1.46339	0.369173	-3.96397	7.37122e-05	0.000868971
F26A1.3	63.8251	2.27814	0.574826	3.96318	7.39576e-05	0.000871189
ZK813.1	8530.63	-1.45239	0.366593	-3.96186	7.43676e-05	0.000875342
pos-1	7811.96	1.51406	0.382307	3.96033	7.48457e-05	0.000880289
C09B9.7	26.5811	2.76394	0.698003	3.95977	7.50205e-05	0.000881665
mbk-2	5564.38	1.44537	0.365271	3.95697	7.59076e-05	0.000891403
Y43F4B.10	2327.85	-1.37459	0.347589	-3.95463	7.66527e-05	0.000899458
gst-5	625.091	-1.44207	0.364688	-3.95426	7.67718e-05	0.000900163
C17G1.2	1964.34	-1.3873	0.351052	-3.95185	7.75501e-05	0.000908589
calm-1	321.298	-1.64765	0.41706	-3.95063	7.79457e-05	0.000912522
T07D3.9	606.506	1.34945	0.34162	3.95016	7.80988e-05	0.000913612
cdc-25.2	338.012	1.60272	0.405869	3.94885	7.85268e-05	0.000917914
Y44A6D.5	70.2508	2.08799	0.529395	3.94411	8.00973e-05	0.000935554
K11H12.8	3785.77	1.22696	0.311387	3.94031	8.13767e-05	0.000949769
lip-1	1088.69	1.45238	0.368621	3.94005	8.14653e-05	0.000950075
ule-2	14619.3	-1.3912	0.353118	-3.93977	8.15594e-05	0.000950444
C45B2.2	242.235	-1.65984	0.421451	-3.93838	8.20323e-05	0.000955224
Y69E1A.3	28.5265	2.78754	0.708614	3.93379	8.3618e-05	0.000972945
C10C6.7	190.339	-1.73754	0.441839	-3.93252	8.40595e-05	0.000977336
ZK809.1	32.1033	2.62524	0.66783	3.931	8.4594e-05	0.000982801
F26E4.3	803.12	-1.34871	0.343124	-3.93068	8.47071e-05	0.000983364
Y47G6A.33	3742.31	-1.46782	0.373463	-3.93031	8.4837e-05	0.000984122
mex-6	3764.04	1.51834	0.386356	3.92991	8.49772e-05	0.000984998
C43E11.5	106.336	2.04078	0.519364	3.92939	8.51601e-05	0.000985618
ZK813.2	8395.59	-1.45235	0.369604	-3.92946	8.51364e-05	0.000985618
C48B6.4	90.7124	2.32115	0.591174	3.92634	8.62497e-05	0.000997471
T19A6.4	99.3548	-1.83035	0.466281	-3.92542	8.65774e-05	0.0010005
R09H10.3	730.929	-1.50522	0.383662	-3.9233	8.73456e-05	0.00100861
C23G10.1	61.9815	2.17094	0.554418	3.9157	9.01422e-05	0.00104012
set-26	1131.29	1.49527	0.381899	3.91536	9.02684e-05	0.00104079
Y57A10B.7	33.8878	2.58734	0.660961	3.91452	9.05843e-05	0.00104364
Y50D4B.4	611.547	-1.32336	0.338156	-3.91345	9.0987e-05	0.00104748
clec-146	362.689	-1.43395	0.366541	-3.9121	9.14958e-05	0.00105255
F54B3.1	3045.59	1.34295	0.343426	3.91045	9.21259e-05	0.00105678
Y66D12A.11	40.6521	2.37504	0.607282	3.91094	9.19366e-05	0.00105678
phf-30	2472	-1.31953	0.337425	-3.91059	9.20696e-05	0.00105678
sqv-5	2052.81	1.52418	0.389775	3.91041	9.21414e-05	0.00105678
C24D10.2	211.861	1.98462	0.507721	3.90887	9.27278e-05	0.00106271
Y69E1A.5	1508.09	-1.44122	0.368966	-3.9061	9.37987e-05	0.00107417
Y57A10A.31	2050.27	1.50709	0.385922	3.90517	9.41601e-05	0.0010775
ect-2	1972.16	1.47207	0.377086	3.90381	9.46897e-05	0.00108275
skn-1	4132.63	1.32903	0.340584	3.90221	9.53178e-05	0.00108911
cyp-14A5	854.205	1.33858	0.343213	3.90014	9.61381e-05	0.00109766
cht-3	9921.88	-1.25507	0.321864	-3.89937	9.64427e-05	0.00110008
mex-1	2352.76	1.48159	0.379968	3.89924	9.64942e-05	0.00110008
Y67A6A.1	129.004	2.01005	0.51563	3.89824	9.68931e-05	0.0011038
F41G3.5	67.244	2.18595	0.560845	3.8976	9.71503e-05	0.00110508
Y43C5B.2	24.8945	2.7914	0.716157	3.89775	9.7091e-05	0.00110508
C55C3.4	90.0887	2.30909	0.59254	3.89694	9.74176e-05	0.00110718
elo-6	17906.5	-1.84287	0.472921	-3.89678	9.74805e-05	0.00110718
Y43C5A.4	60.4955	2.24875	0.57719	3.89603	9.77834e-05	0.00110979
T05C3.6	327.198	-1.47964	0.380034	-3.89344	9.88317e-05	0.00111968
gst-27	1270.42	-1.39236	0.357627	-3.89334	9.88749e-05	0.00111968
hxk-1	4617.69	1.3543	0.34784	3.89345	9.88277e-05	0.00111968
R07E5.4	204.219	-2.08422	0.535627	-3.89118	9.97559e-05	0.00112881
C18H7.7	74.3083	2.13619	0.549515	3.88741	0.000101318	0.00114564
F46A9.2	92.7858	2.11871	0.545415	3.88459	0.000102503	0.00115817
Y59A8B.21	803.014	1.53579	0.395568	3.88251	0.000103385	0.00116728
C09H5.7	48.239	2.45489	0.632501	3.88124	0.000103925	0.00117197
F46A8.6	20.5298	3.00989	0.775512	3.88117	0.000103954	0.00117197
Y67H2A.10	960.362	1.47397	0.379875	3.88014	0.000104398	0.0011761
nlp-47	466.767	-1.4341	0.369839	-3.87762	0.000105484	0.00118746
R13A5.11	71.9515	2.07214	0.534545	3.87646	0.000105987	0.00119224
flh-2	272.742	1.54573	0.39885	3.87546	0.000106424	0.00119626
Y53F4A.2	56.0818	2.28463	0.589701	3.87422	0.000106967	0.00120149
F35H10.6	2240.71	-1.32473	0.342087	-3.87248	0.000107732	0.00120918
C32H11.4	390.815	-1.39251	0.359668	-3.87166	0.000108096	0.00121238
sur-2	867.347	1.47049	0.380052	3.86919	0.000109199	0.00122384
phat-3	57.999	2.1323	0.551201	3.86846	0.000109527	0.00122662
F52G3.8	69.0864	-2.07308	0.536252	-3.86587	0.000110696	0.0012388
C15H11.1	87.5755	2.09904	0.543254	3.86383	0.000111625	0.00124828
pho-1	3116.39	-1.43252	0.370822	-3.86309	0.000111961	0.00125112
chil-23	47.7898	-2.34798	0.608091	-3.86124	0.000112814	0.00125973
hrg-7	6288.35	1.36451	0.353407	3.86103	0.000112912	0.0012599
F42A9.7	133.139	2.10719	0.545887	3.86012	0.000113333	0.00126367
W07A12.8	100.998	-2.37327	0.614901	-3.8596	0.000113572	0.00126541
F55A11.11	77.5038	2.01346	0.522002	3.8572	0.000114695	0.00127605
ZK783.6	19.5334	2.99782	0.777187	3.85727	0.000114658	0.00127605
K08F8.5	61.0176	2.05111	0.531842	3.85661	0.000114969	0.00127817
Y47D3A.13	254.733	1.83602	0.476151	3.85595	0.00011528	0.00128069
K08D8.5	236.288	-1.46137	0.379011	-3.85574	0.000115379	0.00128086
F19B10.13	45.2651	-2.25682	0.585461	-3.85477	0.000115836	0.00128323
F32D1.7	936.443	1.50771	0.39113	3.85475	0.000115846	0.00128323
W02A2.8	85.3712	1.86146	0.48287	3.855	0.000115727	0.00128323
rig-4	2072.62	1.46056	0.378926	3.85446	0.000115986	0.00128385
sel-8	864.407	1.45505	0.377693	3.85248	0.000116926	0.00129331
D1086.17	271.579	1.85595	0.481899	3.85132	0.000117484	0.00129854
T22F7.3	19.7363	2.9926	0.777109	3.85093	0.000117668	0.00129962
mdt-22	3198.17	-1.39424	0.362073	-3.8507	0.000117782	0.00129962
rnf-145	916.35	-1.3625	0.353843	-3.85058	0.000117837	0.00129962
M02E1.4	137.019	-1.80456	0.468703	-3.85012	0.000118059	0.00130019
T28F4.8	67.4087	-1.96672	0.51081	-3.8502	0.00011802	0.00130019
Y69A2AR.23	26.3947	2.71527	0.70528	3.84993	0.000118154	0.00130029
F35C11.2	45.3296	2.26737	0.589001	3.84953	0.000118347	0.00130147
F12E12.11	193.136	1.68961	0.43894	3.84929	0.000118462	0.0013018
K08C9.2	277.609	1.98992	0.517005	3.84894	0.000118629	0.0013027
C47A4.5	33.4401	2.49516	0.648775	3.84597	0.000120079	0.00131767
anmt-3	568.979	-1.45118	0.377346	-3.84574	0.000120189	0.00131792
H20E11.1	534.723	-1.92791	0.501352	-3.84541	0.00012035	0.00131874
D2005.3	2404.26	-1.36043	0.353886	-3.84427	0.000120913	0.00132396
F34D10.8	232.922	1.87911	0.489005	3.84273	0.000121674	0.00133133
mca-1	1483.81	1.25452	0.326573	3.84148	0.000122297	0.00133719
aqp-7	3809.94	1.27886	0.332985	3.84061	0.000122731	0.00134098
F35D11.3	880.866	1.31826	0.34337	3.83919	0.00012344	0.00134775
C27B7.6	57.9697	2.19636	0.572361	3.83737	0.000124359	0.00135681
C53C11.2	240.112	-1.59266	0.415538	-3.83276	0.000126716	0.00138154
srh-76	21.1409	2.89592	0.75568	3.8322	0.000127004	0.00138369
C37C3.10	26.1922	-2.67819	0.699028	-3.8313	0.000127467	0.00138699
aagr-1	753.31	-1.3969	0.364607	-3.83126	0.000127489	0.00138699
EGAP9.3	112.002	-1.69628	0.442814	-3.83067	0.000127794	0.00138832
moag-4	5167.74	-1.33877	0.349473	-3.83082	0.000127718	0.00138832
T25B9.4	45.1549	2.3869	0.623189	3.83014	0.000128072	0.00139035
C32E8.4	91.6418	1.93843	0.506222	3.82921	0.000128554	0.0013936
lact-2	1907.44	1.58257	0.413277	3.82932	0.000128499	0.0013936
mtrr-1	3945.76	-1.19212	0.311415	-3.82807	0.000129151	0.00139907
R09F10.8	923.126	1.57013	0.410209	3.82763	0.000129384	0.00139968
pfn-3	788.289	-1.34031	0.350169	-3.82762	0.000129391	0.00139968
F10D2.8	62.5942	2.17285	0.567791	3.82685	0.000129795	0.00140305
mec-19	65.6604	-2.02607	0.529653	-3.82527	0.000130629	0.00141107
cpb-2	132.699	2.11463	0.553009	3.82386	0.00013138	0.00141817
F13H8.1	319.246	1.46389	0.382859	3.82356	0.000131536	0.00141886
C23G10.11	19.2839	-2.84709	0.745197	-3.82059	0.000133135	0.00143509
fbxa-65	401.361	-1.4678	0.384221	-3.82021	0.000133341	0.00143629
F36F2.1	274.474	-1.40839	0.368753	-3.81934	0.000133811	0.00144034
F15A4.2	63.3753	-1.9753	0.517218	-3.81909	0.000133944	0.00144075
R105.1	276.88	1.84827	0.484032	3.8185	0.000134267	0.00144321
F14H3.3	733.297	-1.439	0.376883	-3.81816	0.000134452	0.00144417
B0310.6	22.2092	2.80217	0.734247	3.81638	0.000135424	0.00145261
ZC412.5	24.0749	2.74947	0.720441	3.81637	0.000135429	0.00145261
C25H3.17	1028.99	-1.42286	0.372873	-3.81595	0.000135661	0.00145408
clec-139	30.1339	-2.48526	0.651839	-3.81269	0.000137461	0.00147234
T08H10.3	59.6846	2.33113	0.611614	3.81144	0.000138158	0.00147876
H34I24.1	54.963	2.29298	0.601679	3.81097	0.000138424	0.00148057
W03G9.5	37.26	2.44053	0.640467	3.81055	0.000138659	0.00148205
nmy-2	12342.6	1.35088	0.354536	3.81029	0.000138802	0.00148253
F10D11.5	32.9609	2.48785	0.652986	3.80996	0.000138989	0.00148313
col-96	628.78	-1.39929	0.367284	-3.80985	0.000139053	0.00148313
T06A10.107	51.3444	2.1893	0.574756	3.8091	0.000139474	0.00148658
F25F2.1	90.0098	1.9147	0.502823	3.8079	0.000140152	0.00149277
rin-1	2483.71	1.41213	0.37096	3.8067	0.000140832	0.00149896
F46F11.10	736.909	-1.26744	0.333162	-3.80427	0.000142225	0.00151272
daf-36	962.252	-1.74214	0.458065	-3.80325	0.000142809	0.00151682
dnc-3	2034.46	-1.2476	0.328031	-3.80331	0.000142777	0.00151682
F40F9.3	123.005	2.09527	0.551007	3.80262	0.000143174	0.00151922
ZK849.6	45.875	2.29981	0.604814	3.80251	0.000143235	0.00151922
ced-5	1988.78	1.34548	0.353865	3.80224	0.000143392	0.00151946
fbxa-202	61.8331	2.11864	0.557223	3.80213	0.000143456	0.00151946
F20H11.4	154.052	1.73622	0.456829	3.80058	0.000144356	0.00152723
ZC190.7	19.598	2.95457	0.777412	3.80052	0.000144391	0.00152723
lips-6	24.0803	-3.00691	0.791453	-3.79922	0.00014515	0.0015342
acox-1.2	350.69	-1.72993	0.45551	-3.79779	0.000145992	0.00154095
gpd-1	1950.8	1.39592	0.367552	3.79789	0.000145935	0.00154095
C05C12.1	71.5613	2.35618	0.620443	3.79758	0.000146116	0.0015412
Y38A10A.7	3989.64	-1.32008	0.347724	-3.79634	0.00014685	0.00154787
clc-3	179.295	-1.67889	0.442821	-3.79136	0.000149823	0.00157812
F56D6.14	24.4871	2.74557	0.724354	3.79037	0.000150421	0.00158331
Y47D3A.31	93.1916	2.34625	0.619087	3.78985	0.00015074	0.00158559
F53F1.6	359.934	-1.44564	0.381682	-3.78755	0.000152138	0.00159918
nra-4	2993.02	1.18779	0.313621	3.78735	0.000152265	0.00159941
slcr-46.1	409.896	-1.35299	0.35744	-3.78523	0.000153566	0.00161196
mom-2	1151.58	1.44676	0.382284	3.78451	0.000154014	0.00161555
cyp-32B1	184.912	1.70509	0.450574	3.78426	0.000154169	0.00161606
F25G6.8	5115.89	-1.28317	0.339124	-3.78378	0.000154465	0.00161806
T01C8.2	701.995	-1.40595	0.371673	-3.78276	0.0001551	0.0016236
sdz-28	51.4742	-2.23931	0.592018	-3.78251	0.000155255	0.0016241
M04G7.2	16.1374	3.01083	0.796023	3.78234	0.000155364	0.00162412
Y55F3BR.2	302.799	1.44688	0.38261	3.7816	0.000155826	0.00162561
gld-4	5041.82	1.4459	0.382346	3.78166	0.000155789	0.00162561
srp-6	724.513	-1.38223	0.365485	-3.78191	0.00015563	0.00162561
asp-16	17.1148	3.02222	0.79931	3.78104	0.000156177	0.00162738
ceh-91	482.052	1.47515	0.390151	3.78098	0.00015621	0.00162738
klp-19	3674	1.40352	0.371281	3.78021	0.000156696	0.00163133
M7.8	236.742	-1.57216	0.416026	-3.779	0.000157457	0.00163701
apy-1	4134.22	1.20183	0.318022	3.77908	0.000157411	0.00163701
C47A4.3	38.1222	2.50832	0.663819	3.77862	0.000157699	0.00163841
ergo-1	2797.32	1.44575	0.382645	3.7783	0.0001579	0.00163938
pqn-25	32.4626	2.51837	0.666833	3.77662	0.000158972	0.00164939
Y49G5B.1	981.871	1.47357	0.390212	3.77632	0.000159163	0.00165025
M02D8.6	269.111	1.53703	0.407405	3.77274	0.000161466	0.00167158
R11G1.7	60.8858	-2.0187	0.53511	-3.77249	0.000161624	0.00167158
Y47G6A.3	122.327	1.89805	0.503117	3.77258	0.00016157	0.00167158
ced-3	2233.81	1.51589	0.401832	3.77244	0.000161659	0.00167158
ZK84.5	46.3946	2.34867	0.622973	3.7701	0.000163185	0.00168621
R07B7.10	245.08	-1.42272	0.377436	-3.76945	0.000163609	0.00168944
clec-3	60.3538	-2.00329	0.531715	-3.76759	0.000164829	0.00170088
cest-1.2	491.412	-1.41238	0.374902	-3.76731	0.000165014	0.00170164
linc-44	20.1327	-2.76652	0.734586	-3.7661	0.000165815	0.00170875
H04M03.3	395.819	1.57824	0.419097	3.76582	0.000166004	0.00170954
Y50D4C.5	1315.13	1.48001	0.393072	3.76524	0.000166388	0.00171234
lfe-2	1119.22	1.32524	0.351998	3.76491	0.000166612	0.00171348
F31F4.1	424.795	-1.37222	0.364586	-3.76377	0.00016737	0.00172012
F48E8.3	2802.41	1.20343	0.31978	3.76331	0.000167677	0.00172211
C54D10.3	616.383	1.31876	0.350561	3.76187	0.00016865	0.00173094
ZC395.4	52.8469	2.20694	0.586782	3.7611	0.000169169	0.0017351
H23N18.6	56.1579	2.1464	0.57079	3.76039	0.000169646	0.00173881
F52B5.7	390.245	-1.45967	0.388196	-3.76013	0.000169824	0.00173947
R186.8	2035.06	-1.32908	0.353532	-3.75943	0.000170303	0.001743
fbxa-156	405.62	-1.4796	0.393584	-3.75929	0.000170398	0.001743
R102.4	1964.79	-1.38545	0.368602	-3.75865	0.000170832	0.00174627
H43E16.1	224.316	1.75588	0.467336	3.75722	0.000171811	0.00175455
Y51H7C.9	58.4797	2.15474	0.573507	3.75713	0.000171873	0.00175455
R09E10.1	73.0126	2.01367	0.536089	3.75622	0.000172496	0.00175974
F53H4.6	129.697	1.66721	0.443939	3.75548	0.000173007	0.00176377
T20D4.7	39.0117	-2.3039	0.613726	-3.75396	0.000174064	0.00177335
F01D4.5	2400.3	-1.35374	0.360701	-3.75308	0.000174673	0.00177776
F14B8.4	348.881	-1.41601	0.377299	-3.753	0.000174729	0.00177776
Y59C2A.3	724.211	1.35061	0.359993	3.75177	0.00017559	0.00178533
C27D6.3	305.538	1.80191	0.480351	3.75123	0.000175967	0.00178796
Y57G7A.5	79.1184	2.04617	0.545732	3.7494	0.000177261	0.00179991
F57B10.8	2209.73	-1.30379	0.34775	-3.74921	0.000177389	0.00180001
T04G9.7	5950.96	-1.28395	0.342562	-3.74807	0.000178201	0.00180705
F02E8.4	798.447	1.62724	0.434287	3.74693	0.000179013	0.00181407
ZK1127.3	3816.12	-1.32929	0.354941	-3.7451	0.000180321	0.00182247
clx-1	13.039	3.19569	0.853292	3.74513	0.000180302	0.00182247
lex-1	3318.19	1.39144	0.371511	3.74536	0.000180135	0.00182247
ttr-8	436.265	-1.36578	0.364658	-3.74538	0.00018012	0.00182247
pdi-6	3302.21	-1.18368	0.316171	-3.74381	0.000181252	0.00183067
tag-164	103.899	2.17252	0.580613	3.74177	0.00018273	0.00184438
rod-1	4720.17	1.39459	0.373372	3.73513	0.000187619	0.00189247
acox-1.3	419.635	-1.35238	0.362099	-3.73483	0.00018784	0.00189344
taf-1	1733.17	1.38016	0.369613	3.73406	0.00018842	0.00189803
T06D4.1	622.453	1.52038	0.407353	3.73235	0.000189701	0.00190967
F36A4.4	108.498	1.8868	0.505605	3.73177	0.000190138	0.00191281
cox-15	1710.41	1.21585	0.325865	3.73116	0.000190602	0.00191621
F10E9.3	1191.83	1.3704	0.367414	3.72985	0.000191591	0.00192268
F54D11.4	585.278	1.50108	0.402455	3.72981	0.000191624	0.00192268
emc-6	1814.81	-1.28682	0.344997	-3.72994	0.000191527	0.00192268
F38E1.3	69.9649	1.96249	0.526399	3.72813	0.000192906	0.00193427
Y46H3D.1	15.8736	2.97762	0.798824	3.7275	0.000193386	0.00193781
C53A3.4	28.5612	-2.48082	0.665923	-3.72538	0.000195018	0.00195287
dpm-1	3207.03	-1.22533	0.328952	-3.72495	0.000195358	0.00195406
eel-1	9130.21	1.36569	0.366637	3.7249	0.000195393	0.00195406
C26B2.7	2365.7	-1.30839	0.351358	-3.72382	0.000196234	0.0019599
Y43B11AR.1	2542.04	-1.34304	0.360651	-3.72392	0.000196154	0.0019599
try-3	136.388	-1.62585	0.436718	-3.72288	0.000196962	0.00196588
K10C2.8	1793.06	-1.32818	0.356795	-3.72252	0.000197243	0.00196611
W02A2.9	307.161	-1.47599	0.396501	-3.72253	0.000197236	0.00196611
lpd-8	5657.67	-1.35619	0.364343	-3.72229	0.000197424	0.00196662
F46C5.10	1165.85	-1.26603	0.340276	-3.72061	0.000198742	0.00197846
Y41E3.8	925.094	-1.23862	0.332948	-3.72018	0.000199084	0.00198057
C02F12.8	260.941	1.50909	0.405713	3.7196	0.000199538	0.00198379
lin-66	1238.08	1.27563	0.343127	3.71765	0.000201088	0.00199789
R07E5.11	1478.65	-1.34149	0.360862	-3.71744	0.000201249	0.00199819
aco-2	20878.6	1.14438	0.307867	3.71712	0.000201503	0.00199941
T28H11.7	209.675	1.83256	0.493062	3.71669	0.000201853	0.00200158
F55H12.5	137.644	1.89525	0.510028	3.71598	0.000202421	0.0020059
F40G9.5	221.934	-1.42492	0.383811	-3.71255	0.000205178	0.0020319
pqn-82	204.036	1.68922	0.455078	3.71194	0.00020568	0.00203555
F57B1.5	142.109	-1.77172	0.477329	-3.71174	0.000205836	0.00203577
C31H5.4	916.76	-1.32491	0.356994	-3.71128	0.000206213	0.00203686
drr-1	456.43	-1.32147	0.356061	-3.71135	0.000206154	0.00203686
ZK856.18	84.8625	2.26804	0.611171	3.71097	0.000206469	0.00203806
F10D2.10	117.698	-2.00899	0.541442	-3.71044	0.000206898	0.00204045
Y48G8AL.10	725.255	1.42323	0.383585	3.71034	0.000206979	0.00204045
msp-63	51.4383	2.25167	0.607232	3.70809	0.000208825	0.00205732
F10C1.23	87.607	2.05187	0.553482	3.7072	0.000209563	0.00206326
ttbk-2	15.6818	2.96287	0.799409	3.70633	0.000210284	0.00206902
pph-2	25.2332	2.64003	0.712351	3.70608	0.000210491	0.00206972
F20A1.10	463.123	-1.32033	0.35629	-3.70576	0.000210755	0.00207098
F10G7.10	1297.13	1.26113	0.340357	3.70531	0.000211134	0.00207336
C03D6.9	36.3978	-2.26958	0.6127	-3.70423	0.000212035	0.00208087
B0218.5	32.5297	2.43404	0.657253	3.70336	0.000212767	0.00208536
H38K22.7	22.5494	2.76275	0.745988	3.70349	0.000212657	0.00208536
cyp-35D1	30.5896	-2.41856	0.653181	-3.70274	0.000213285	0.0020891
C46C2.7	666.504	-1.37135	0.370434	-3.70202	0.000213889	0.00209367
W10C8.5	1550.84	1.23074	0.332474	3.70178	0.000214096	0.00209434
rskn-1	2915.88	1.30565	0.352853	3.70025	0.000215384	0.00210559
C04A11.5	69.6533	1.8809	0.508438	3.69938	0.000216127	0.00211035
C49C8.1	42.1151	2.29842	0.621303	3.69936	0.000216148	0.00211035
fkb-3	657.498	-1.24371	0.336554	-3.69543	0.000219512	0.00214182
T01C3.2	3915.24	-1.34035	0.362721	-3.69527	0.000219657	0.00214187
Y73F8A.13	334.247	-1.36019	0.36815	-3.69466	0.000220182	0.00214561
F36A4.2	81.975	2.02639	0.548496	3.69444	0.000220373	0.0021461
gst-6	445.834	-1.30732	0.354025	-3.69272	0.000221872	0.00215931
B0238.9	1706.7	1.43204	0.387847	3.69229	0.000222244	0.00216156
T09A5.15	885.617	-1.39472	0.377906	-3.69066	0.000223675	0.00217408
ttr-18	1393.3	-1.35781	0.367925	-3.69044	0.000223867	0.00217457
sea-1	138.449	1.6334	0.442967	3.68742	0.000226541	0.00219914
B0035.3	3852.46	-1.36545	0.370361	-3.6868	0.000227094	0.0022031
grd-10	362.175	-1.60815	0.436235	-3.68643	0.000227425	0.00220491
R04D3.3	1098.23	1.48829	0.403977	3.68409	0.000229517	0.00222378
nlp-40	6637.26	-1.30597	0.35456	-3.68335	0.000230189	0.00222887
oac-19	31.6517	2.41005	0.654683	3.68124	0.000232098	0.00224593
T07F10.6	100.293	-1.72944	0.469922	-3.68027	0.000232991	0.00225314
hrde-1	7227.43	1.38823	0.37724	3.67997	0.000233261	0.00225381
wee-1.3	2853.12	1.37451	0.373521	3.67987	0.000233357	0.00225381
Y38F2AR.12	975.286	1.28968	0.35051	3.67944	0.00023375	0.00225576
isy-1	5485.63	-1.31232	0.356675	-3.67932	0.000233855	0.00225576
F19H6.5	10.0799	-3.15657	0.858103	-3.67855	0.000234562	0.00226115
F15E6.10	49.2934	-2.33836	0.636032	-3.67648	0.000236473	0.00227779
mtd-1	124.835	-1.61253	0.438623	-3.67636	0.000236587	0.00227779
F23A7.4	3870.29	-1.17363	0.319299	-3.67566	0.000237233	0.00227987
acly-2	4545.49	1.39497	0.379508	3.67573	0.000237168	0.00227987
dtmk-1	2572.89	-1.32925	0.361638	-3.67564	0.000237253	0.00227987
W09D10.4	2893.72	1.17268	0.319112	3.67483	0.000238011	0.00228428
pqn-74	66.5913	2.09234	0.569351	3.67496	0.000237887	0.00228428
mrpl-23	3285.11	-1.24601	0.339163	-3.67378	0.000238992	0.0022908
phy-3	53.9683	2.02874	0.552213	3.67384	0.000238932	0.0022908
Y39F10A.3	22.9419	2.66573	0.725665	3.67349	0.000239255	0.00229189
cam-1	1092.23	1.2507	0.340545	3.67264	0.000240058	0.00229813
F33D11.2	41.6184	2.28137	0.621675	3.66971	0.000242822	0.00232313
Y55B1AR.4	50.79	2.44434	0.666353	3.66823	0.000244237	0.0023352
clec-41	2027.6	-1.36717	0.372738	-3.66792	0.000244536	0.00233659
nhr-12	618.974	-1.30169	0.354934	-3.66743	0.000245004	0.00233946
spe-26	181.529	1.72202	0.469563	3.66728	0.000245144	0.00233946
C05C9.3	83.6935	1.77711	0.484864	3.66516	0.00024718	0.00235742
F15H9.1	17.5783	2.86144	0.780758	3.66496	0.000247381	0.00235786
Y54G2A.73	235.893	1.65002	0.45031	3.6642	0.000248117	0.00236339
cnc-3	188.937	-1.44839	0.395312	-3.6639	0.000248402	0.00236463
cox-17	912.695	-1.41349	0.385808	-3.66371	0.000248592	0.00236496
F48E3.4	6726.62	-1.25914	0.343705	-3.66343	0.000248861	0.00236552
R02D5.3	227.365	-1.43703	0.392274	-3.66333	0.000248962	0.00236552
D1086.11	7708.29	-1.19515	0.326338	-3.66232	0.000249945	0.00237043
R01H2.2	40.7491	2.41588	0.65961	3.66259	0.000249683	0.00237043
srgp-1	3409.79	1.33342	0.364089	3.66234	0.000249919	0.00237043
F19C6.8	111.969	-1.67802	0.458264	-3.66168	0.000250567	0.00237337
ZK896.4	240.891	-1.60889	0.439367	-3.66183	0.000250417	0.00237337
ttr-6	3461.2	-1.38272	0.377754	-3.66038	0.000251839	0.00238394
dhs-16	30.4545	-2.4519	0.669944	-3.65986	0.000252354	0.00238652
fbxa-196	52.5667	2.10628	0.575519	3.65979	0.000252425	0.00238652
stdh-1	1043.67	-1.26082	0.344626	-3.65851	0.000253683	0.00239693
B0035.13	3315.54	-1.46442	0.400348	-3.65787	0.000254315	0.00240141
F44G4.3	1727.43	-1.29255	0.353564	-3.65579	0.000256395	0.00241955
cng-1	137.168	1.57203	0.43016	3.65452	0.000257661	0.00242849
polg-1	777.554	1.36322	0.373021	3.65454	0.000257644	0.00242849
aps-1	3932.5	-1.31365	0.359487	-3.65423	0.000257959	0.0024298
hrg-2	98.7671	1.713	0.468796	3.65404	0.000258143	0.00243002
F58B4.5	2898.57	1.56635	0.428796	3.65289	0.0002593	0.00243941
Y39H10B.2	620.649	-1.42238	0.389744	-3.64954	0.000262714	0.00247
trpp-4	1544.6	-1.20755	0.330918	-3.64908	0.000263179	0.00247284
K02F2.11	29.6899	-2.43304	0.666938	-3.64808	0.000264206	0.00248097
ttr-25	1861.76	-1.3691	0.375388	-3.64716	0.00026515	0.00248829
E01G4.5	109.655	1.64776	0.451999	3.6455	0.000266875	0.00250197
far-6	3265.8	-1.36026	0.37314	-3.64544	0.000266936	0.00250197
ZC395.5	498.487	-1.37477	0.377206	-3.64461	0.000267793	0.00250846
scpl-4	2955.15	1.17009	0.321099	3.64401	0.000268424	0.00251282
F28A10.11	18.5052	2.85893	0.784619	3.64372	0.000268724	0.00251409
W01B6.5	49.3049	2.15838	0.592498	3.64286	0.00026963	0.00251994
snr-7	4148.4	-1.31509	0.36101	-3.64281	0.000269681	0.00251994
nep-1	452.012	1.44491	0.396747	3.6419	0.000270636	0.00252732
F08F8.4	3757.29	-1.32535	0.363957	-3.64149	0.000271064	0.00252976
Y12A6A.1	346.536	-1.31055	0.360003	-3.6404	0.000272219	0.00253898
M05B5.3	50.4399	2.13035	0.585257	3.64002	0.000272615	0.00254112
Y69A2AR.3	3802.3	-1.31068	0.360148	-3.63927	0.000273408	0.00254696
lmp-2	338.657	-1.51956	0.417595	-3.63883	0.000273875	0.00254975
C30G12.2	2723.59	-1.22474	0.336817	-3.6362	0.000276686	0.00257435
jmjd-5	1810.1	-1.21463	0.334115	-3.63537	0.000277578	0.00258107
F59C6.14	273.57	-1.60929	0.442952	-3.63311	0.000280026	0.00260225
Y71G10AR.4	3259.81	1.16943	0.321961	3.63222	0.000280989	0.00260897
scbp-2	977.352	-1.36845	0.376762	-3.63213	0.000281093	0.00260897
aps-2	775.256	-1.29183	0.35584	-3.63037	0.000283016	0.00262523
ZC513.14	49.768	-2.04248	0.562774	-3.62932	0.000284172	0.00263434
tdo-2	1883.58	-1.21988	0.336138	-3.62909	0.000284425	0.00263508
taf-6.1	432.751	1.38258	0.38099	3.62893	0.000284602	0.00263512
C53B4.3	380.762	-1.39997	0.385822	-3.62855	0.000285017	0.0026372
egg-1	5751.17	1.38787	0.3825	3.62841	0.000285173	0.0026372
E04F6.8	2855.9	-1.3064	0.360068	-3.62819	0.00028541	0.0026378
cysl-1	1647.93	1.19219	0.328918	3.62457	0.000289446	0.00267347
F40A3.2	620.874	-1.25149	0.345339	-3.62396	0.000290128	0.00267814
srp-1	426.591	-1.40306	0.38721	-3.62351	0.000290627	0.00268113
Y40H4A.2	63.4587	2.14314	0.591794	3.62142	0.000292987	0.00270126
F40F11.3	3371.74	-1.35546	0.374599	-3.61844	0.00029639	0.00273098
F54C8.1	112.988	1.6375	0.452642	3.61765	0.000297293	0.00273765
T02C1.1	88.1539	-1.76124	0.486887	-3.61735	0.000297636	0.00273915
F40A3.6	792.217	-1.24211	0.343449	-3.61659	0.000298513	0.00274556
Y38F1A.1	183.808	1.55982	0.431433	3.61542	0.000299856	0.00275625
elo-7	50.1323	2.29146	0.633915	3.61478	0.000300608	0.0027615
ZK686.1	3737.72	-1.269	0.351128	-3.61406	0.000301435	0.00276743
fmo-1	1189.63	-1.43778	0.398012	-3.61241	0.000303364	0.00278346
F22B3.8	31.0966	2.37792	0.658844	3.60923	0.000307102	0.00281606
cnnm-5	22.0639	2.625	0.727587	3.60782	0.000308786	0.0028298
clec-175	31.1015	2.38644	0.661502	3.60761	0.000309034	0.00283037
pept-1	3052.76	-1.36314	0.377924	-3.60692	0.000309855	0.00283618
T24C2.5	122.519	-1.60282	0.44447	-3.60614	0.000310787	0.00284003
cdf-2	346.412	1.41704	0.392956	3.6061	0.000310835	0.00284003
hach-1	8147.09	-1.15171	0.319377	-3.60611	0.000310826	0.00284003
twk-42	148.009	-1.5159	0.420454	-3.60539	0.000311681	0.00284605
C50F2.5	68.542	2.06341	0.572606	3.60354	0.000313907	0.00286466
acl-13	69.6679	2.05275	0.569679	3.60335	0.000314142	0.00286509
Y73B3A.4	323.19	1.51534	0.420705	3.6019	0.0003159	0.0028794
fbxc-50	453.098	1.46227	0.406338	3.59865	0.000319874	0.00291388
R09H10.2	40.5212	-2.17035	0.60317	-3.59825	0.00032037	0.00291547
mec-12	821.884	-1.4398	0.400146	-3.5982	0.000320432	0.00291547
clec-223	450.079	1.27488	0.354362	3.59767	0.000321075	0.00291958
C34H4.5	230.148	1.44784	0.402575	3.59644	0.000322607	0.00293176
F08H9.3	59.8117	2.08049	0.578551	3.59603	0.000323106	0.00293454
cnc-2	106.809	-1.61428	0.448952	-3.59566	0.000323571	0.00293702
vps-60	6512.85	-1.20671	0.335785	-3.59369	0.000326026	0.00295753
M28.4	32.3434	2.33754	0.650962	3.5909	0.000329533	0.00298757
cul-3	4710.8	1.31517	0.366313	3.59029	0.000330314	0.00299258
haf-7	480.175	1.23815	0.344873	3.59016	0.000330479	0.00299258
W05H9.3	9192.34	-1.27427	0.355049	-3.589	0.000331953	0.00300414
H05L14.2	1415.07	1.37412	0.38302	3.58759	0.000333746	0.00301679
ttr-24	5346.11	-1.31546	0.36666	-3.58769	0.000333622	0.00301679
C04E6.4	24.9041	2.61329	0.728799	3.58575	0.00033611	0.00303635
sfxn-1.3	31.6699	2.32596	0.649089	3.58342	0.00033912	0.00306173
C27B7.9	1597.04	-1.32495	0.36982	-3.5827	0.00034006	0.0030684
F25H5.7	82.3698	1.89551	0.529371	3.58068	0.000342698	0.00309037
clec-60	179.726	1.46587	0.409487	3.57977	0.000343901	0.00309859
mzt-1	2490.85	-1.23409	0.344748	-3.57968	0.000344017	0.00309859
C50B6.9	76.1364	-1.77174	0.49506	-3.57884	0.000345117	0.00310579
aat-4	325.089	-1.61465	0.451176	-3.57876	0.000345223	0.00310579
F57B1.6	49.9438	-2.15325	0.601707	-3.57856	0.000345492	0.00310637
F17C8.7	99.3265	2.1184	0.592027	3.57822	0.000345946	0.00310861
tcc-1	4735.36	1.3267	0.370795	3.578	0.00034623	0.00310933
C24A11.1	115.768	1.66284	0.465244	3.57411	0.000351415	0.00315404
mct-6	1349.98	1.2914	0.361469	3.57265	0.000353385	0.00316985
fbxc-49	18.424	2.72244	0.762146	3.57208	0.00035416	0.00317493
F33C8.4	357.571	-1.35209	0.3789	-3.56846	0.00035909	0.00321475
F46F5.1	20.3181	2.66079	0.745696	3.5682	0.000359446	0.00321475
fzr-1	1888.72	1.35451	0.379595	3.56831	0.000359292	0.00321475
pfd-5	5238.29	-1.18242	0.331336	-3.56864	0.000358835	0.00321475
C07E3.9	935.027	-1.3066	0.366393	-3.56612	0.000362312	0.00323782
R10F2.6	163.299	1.49581	0.419463	3.56602	0.00036245	0.00323782
cest-2.2	1444.49	-1.16412	0.326481	-3.56564	0.000362965	0.00324052
R102.10	69.5692	2.04306	0.573105	3.56489	0.000364011	0.00324795
K10C2.2	27.4662	2.41674	0.678228	3.56332	0.000366195	0.00326552
Y48G1C.5	73.9751	1.9447	0.545792	3.56308	0.000366526	0.00326656
R144.11	1452.46	-1.20615	0.338637	-3.56178	0.000368356	0.00328095
F19H8.2	129.477	-1.6202	0.455084	-3.56023	0.000370537	0.0032946
cyc-2.2	240.683	1.82856	0.513582	3.56041	0.000370277	0.0032946
tag-191	24.5937	2.49715	0.701374	3.56037	0.000370333	0.0032946
C02G6.2	15.347	2.87099	0.807165	3.55688	0.000375286	0.0033278
F39C12.1	844.963	1.3363	0.375637	3.55743	0.000374505	0.0033278
F53G2.13	158.913	-1.65553	0.465444	-3.55687	0.000375298	0.0033278
cdr-7	212.995	-1.43209	0.402651	-3.55666	0.000375603	0.0033278
coh-1	307.143	1.43163	0.402459	3.55721	0.000374809	0.0033278
nep-19	15.6518	2.87629	0.808678	3.55678	0.000375421	0.0033278
rpl-41.2	136499	-1.23877	0.34831	-3.55652	0.000375801	0.0033278
spe-4	164.139	1.65366	0.465007	3.5562	0.000376253	0.00332987
csb-1	221.697	1.46243	0.411252	3.55604	0.000376482	0.00332997
ccr-4	6341.51	1.23489	0.347339	3.55528	0.000377582	0.00333776
D1086.10	28223.4	-1.25039	0.351731	-3.55497	0.000378029	0.00333976
C30F2.4	17.3786	2.81049	0.790785	3.55405	0.000379343	0.00334944
T19H5.6	30.5911	-2.49109	0.701025	-3.55349	0.000380151	0.00335404
Y71F9B.15	12.7872	2.95595	0.831905	3.55323	0.000380525	0.00335404
sqrd-1	458.663	1.4962	0.421078	3.55327	0.000380477	0.00335404
R10E4.7	224.714	1.91607	0.539275	3.55306	0.000380785	0.00335438
C34B4.2	641.881	1.24564	0.35079	3.55097	0.000383821	0.00337736
F49E2.2	746.121	-1.22086	0.343812	-3.55096	0.000383836	0.00337736
F11A5.15	49.8913	-1.97563	0.556538	-3.54985	0.000385443	0.00338759
ttr-51	16748.6	-1.19403	0.336357	-3.5499	0.000385378	0.00338759
F07A5.4	74.5961	-1.90358	0.536358	-3.54909	0.000386559	0.00339348
W06F12.3	45.785	2.1544	0.607018	3.54916	0.000386467	0.00339348
ins-27	118.266	-1.62628	0.45831	-3.54844	0.000387525	0.0034
T25D3.4	1769.32	1.29402	0.364766	3.54753	0.000388866	0.0034098
T04C4.1	1954.98	1.30371	0.367546	3.54707	0.000389538	0.00341373
hsp-43	4222.74	-1.32179	0.37269	-3.54662	0.000390212	0.00341766
C14A4.7	231.592	-1.49312	0.421081	-3.54591	0.000391255	0.00341891
R05A10.1	102.064	-2.05308	0.579023	-3.54576	0.000391476	0.00341891
T04A6.1	857.714	-1.30171	0.36706	-3.54633	0.000390637	0.00341891
lsy-27	196.099	1.52631	0.430432	3.546	0.000391132	0.00341891
unc-22	1768.76	1.26471	0.356655	3.54604	0.000391074	0.00341891
D1054.8	830.922	-1.42503	0.401979	-3.54503	0.000392572	0.00342455
glrx-22	2632.71	-1.2485	0.352182	-3.54505	0.000392543	0.00342455
dnj-7	972.13	-1.15136	0.324989	-3.54275	0.00039598	0.0034523
T01H8.2	521.061	-1.46048	0.41272	-3.53867	0.000402143	0.00350403
T26A5.8	2108.11	-1.23822	0.349954	-3.53823	0.000402821	0.00350793
T24D3.2	137.624	-1.63731	0.462779	-3.53799	0.000403191	0.00350915
col-91	221.434	1.41891	0.401089	3.53763	0.00040373	0.00351183
F29D10.1	29.0785	2.38301	0.673673	3.53734	0.000404186	0.00351379
F55C12.19	150.273	-1.45547	0.411517	-3.53685	0.000404923	0.00351819
T16G1.5	379.24	1.81538	0.513323	3.53653	0.000405425	0.00352054
F17B5.8	56.842	-1.97925	0.559757	-3.53591	0.000406369	0.00352673
B0272.4	586.178	-1.34082	0.379251	-3.53543	0.000407105	0.00352909
pgp-11	613.352	-1.34006	0.379031	-3.53548	0.000407032	0.00352909
F58D5.7	129.946	1.98445	0.561341	3.5352	0.000407463	0.00353018
tsp-10	479.845	-1.43526	0.406132	-3.53396	0.000409379	0.00354477
F31E8.4	536.769	-1.29947	0.367764	-3.53343	0.000410205	0.00354811
nhr-23	822.483	1.38953	0.393253	3.53341	0.000410231	0.00354811
T11F8.1	1986.06	-1.36193	0.385504	-3.53286	0.000411091	0.00355354
F23D12.2	169.639	1.63389	0.462759	3.53075	0.000414377	0.00357788
F56D6.22	49.4976	2.06309	0.584314	3.53079	0.000414313	0.00357788
sec-16A.1	2172.92	1.2973	0.367524	3.52984	0.000415814	0.00358825
F41H10.1	565.634	1.55786	0.441367	3.52962	0.000416159	0.00358919
clec-142	68.7136	1.80922	0.512653	3.52913	0.000416936	0.00359386
C27D9.1	857.602	1.36605	0.387234	3.5277	0.000419183	0.00361119
C18B2.5	1930.86	-1.18475	0.335892	-3.52718	0.000420005	0.00361606
rmd-1	3858.29	1.20114	0.340551	3.52705	0.000420224	0.00361606
pbrm-1	2784.21	1.30937	0.37135	3.52598	0.000421924	0.00362864
C53B4.4	2826.49	1.29386	0.367006	3.52544	0.000422776	0.00363382
F28A10.1	20.6	2.64564	0.750473	3.5253	0.000423003	0.00363382
rpl-41.1	4325.29	-1.33797	0.379606	-3.52464	0.000424062	0.00364086
slcr-46.3	443.957	-1.37735	0.390846	-3.52403	0.00042503	0.00364711
dpy-22	963.277	1.28964	0.366036	3.52326	0.000426277	0.00365576
F20C5.4	311.334	-1.321	0.375004	-3.52263	0.00042728	0.0036623
T03F6.3	4314.8	-1.15805	0.328788	-3.52216	0.000428047	0.00366681
F38H4.6	46.0147	2.37314	0.674031	3.52082	0.000430209	0.00368326
Y53F4B.45	2784.86	1.17297	0.333183	3.52051	0.000430724	0.0036856
C25F9.11	278.362	1.35561	0.385111	3.52003	0.000431491	0.00369009
atf-4	993.702	-1.17116	0.332842	-3.51867	0.000433719	0.00370706
gst-20	276.119	-1.31538	0.37405	-3.51659	0.000437134	0.00373415
lipl-7	594.893	-1.29107	0.367229	-3.51571	0.000438585	0.00374444
cest-13	208.653	-1.38216	0.393173	-3.51539	0.000439116	0.00374687
H12D21.10	248.177	-1.3889	0.395147	-3.5149	0.000439923	0.00375166
sel-5	2053.69	1.29168	0.367507	3.51471	0.00044024	0.00375227
Y92H12A.5	1685.56	1.24377	0.35389	3.51456	0.000440488	0.00375228
ZK1055.6	373.117	-1.37048	0.390071	-3.5134	0.000442415	0.00376658
W06A7.2	754.155	-1.2699	0.361484	-3.51302	0.00044305	0.00376964
Y37D8A.19	7515.93	-1.3533	0.38524	-3.51289	0.000443269	0.00376964
Y47D9A.5	15.2064	2.84414	0.809702	3.51257	0.000443789	0.00377196
rga-3	2108.93	1.32318	0.376931	3.51041	0.000447422	0.00380072
hacd-1	2211.7	-1.17053	0.333502	-3.50981	0.000448431	0.00380617
txbp-3	448.486	-1.3098	0.37319	-3.50973	0.000448564	0.00380617
R106.8	2126.54	1.12959	0.32192	3.50892	0.000449935	0.00381568
ZK909.6	571.098	-1.31414	0.374545	-3.50862	0.000450437	0.00381781
rnp-8	2061.94	1.33731	0.381188	3.50826	0.000451051	0.00382089
F36F12.7	22.1254	2.66863	0.76085	3.50743	0.000452451	0.00383062
T16G12.8	765.628	-1.24423	0.354845	-3.50641	0.000454199	0.00384328
Y17G7B.20	6450.86	1.21316	0.346015	3.5061	0.000454725	0.0038456
F55B11.2	5457.47	-1.1141	0.317905	-3.50451	0.000457451	0.0038665
dct-9	62.6564	2.27111	0.64837	3.5028	0.000460393	0.00388921
fbxa-211	609.961	-1.28457	0.366996	-3.50022	0.000464868	0.00392484
poml-2	129.213	-1.57066	0.448832	-3.49945	0.000466218	0.00393406
ZK507.1	30.4365	2.32896	0.665552	3.49929	0.000466503	0.00393427
pes-23	684.656	-1.30376	0.372669	-3.49843	0.000468003	0.00394475
Y53F4B.11	86.2586	1.71872	0.491305	3.49827	0.000468295	0.00394503
C01F6.2	121.805	1.53197	0.437992	3.49771	0.000469274	0.00395108
set-2	1435.8	1.33627	0.38222	3.49607	0.000472164	0.00397322
Y53F4B.13	2198.7	1.30053	0.372066	3.49543	0.000473298	0.00398056
C31C9.6	218.322	1.34844	0.385917	3.49413	0.000475613	0.00399562
glb-17	164.116	-1.51228	0.432792	-3.49423	0.000475423	0.00399562
R07B7.8	462.62	-1.32324	0.378787	-3.49337	0.000476961	0.00400474
F35G2.3	29.2713	-2.28807	0.655052	-3.49295	0.00047771	0.00400703
timm-17B.2	732.381	-1.25032	0.357958	-3.49293	0.000477761	0.00400703
dao-4	16.8712	-2.72529	0.780686	-3.49089	0.000481413	0.00403544
era-1	1557.97	1.2694	0.363713	3.49011	0.000482827	0.00404507
F14D7.2	623.955	1.30025	0.372594	3.48972	0.000483523	0.00404645
F48C1.5	1914.07	-1.18755	0.340286	-3.48985	0.000483291	0.00404645
F36A2.11	93.9267	1.9818	0.568002	3.48907	0.000484699	0.0040532
F59C6.11	301.17	-1.29687	0.371718	-3.48886	0.000485083	0.0040532
W01D2.3	54.6653	2.00416	0.574474	3.48869	0.000485394	0.0040532
dhfr-1	3879.19	-1.16687	0.334464	-3.48877	0.000485248	0.0040532
thn-2	661.241	-1.25247	0.359135	-3.48747	0.000487612	0.00406726
trx-4	3045.62	-1.2829	0.367855	-3.48751	0.000487544	0.00406726
mnk-1	7807.86	1.1772	0.337632	3.48663	0.000489156	0.00407791
mei-1	1485.29	1.20626	0.34601	3.4862	0.000489933	0.00408215
ZK1058.9	2061.71	-1.29235	0.370736	-3.4859	0.000490482	0.00408449
F44D12.6	46.1909	2.02724	0.581675	3.48518	0.000491801	0.00409216
T01G5.7	488.065	-1.28987	0.37011	-3.48511	0.00049194	0.00409216
R10H10.6	930.41	-1.17736	0.337843	-3.48494	0.000492251	0.00409251
gex-2	743.694	1.27549	0.366089	3.4841	0.000493786	0.00410303
Y37D8A.6	747.412	1.31403	0.377246	3.48323	0.000495408	0.00411272
ZK354.3	117.154	1.74557	0.501142	3.48318	0.000495492	0.00411272
fbxa-55	669.451	-1.25861	0.361415	-3.48245	0.000496857	0.0041218
K09E9.1	820.846	1.30589	0.37503	3.4821	0.000497506	0.00412494
iglr-3	50.8297	2.0826	0.5985	3.47969	0.000501995	0.00415948
prp-8	7256.81	1.25679	0.361192	3.47957	0.000502218	0.00415948
tag-18	5368.58	-1.27779	0.367262	-3.47924	0.000502834	0.00416232
W01B11.1	18.0324	2.67875	0.769989	3.47895	0.000503385	0.00416462
F59E12.9	2729.6	1.30882	0.376274	3.47837	0.000504473	0.00417135
F39H2.3	4133.49	-1.24012	0.356548	-3.47813	0.000504932	0.00417288
hpo-34	6848.22	-1.15989	0.333497	-3.47797	0.000505219	0.00417299
ZC581.2	79.4309	2.18365	0.627964	3.47734	0.000506406	0.00418053
ugt-37	28.9658	-2.32119	0.667775	-3.476	0.000508953	0.00419927
C34F6.11	355.605	-1.32244	0.380626	-3.47438	0.000512038	0.00421998
T23G11.4	2730.27	-1.22032	0.35123	-3.47443	0.000511947	0.00421998
ZK688.5	2773.7	1.28444	0.369705	3.47424	0.000512293	0.00421998
nhr-100	830.631	-1.16702	0.33595	-3.47379	0.000513171	0.00422492
W03D8.5	62.5333	2.06847	0.595861	3.4714	0.000517744	0.00426027
fbxa-84	125.9	-1.6174	0.466007	-3.47076	0.000518995	0.00426825
far-1	29184.3	-1.25587	0.36187	-3.47049	0.000519512	0.0042702
C09G5.7	35.9564	2.21592	0.638689	3.46948	0.000521469	0.00428398
F42C5.5	85.8195	1.77116	0.51054	3.46919	0.000522027	0.00428625
vrp-1	6577.17	-1.45582	0.419669	-3.46898	0.000522443	0.00428735
C01F1.3	216.042	-1.35648	0.391122	-3.46819	0.000523974	0.00429761
col-176	49.7387	-1.96744	0.567341	-3.46782	0.0005247	0.00430124
F55D12.6	94.1659	1.858	0.535884	3.46717	0.000525962	0.00430927
Y73B3A.1	600.503	1.46784	0.423485	3.46609	0.000528084	0.00432433
tag-344	62.1855	1.84079	0.531184	3.46544	0.000529356	0.00433242
F40H6.1	125.243	1.9959	0.575972	3.46528	0.000529688	0.0043328
K12C11.5	14.0545	2.80211	0.80879	3.46457	0.000531087	0.00434192
gst-28	333.276	-1.37879	0.397989	-3.46439	0.000531432	0.00434241
Y39F10C.3	25.9099	2.41589	0.69752	3.46354	0.000533122	0.00435388
clec-169	54.2461	-1.85922	0.536932	-3.46267	0.000534836	0.00436553
nspd-9	97.644	1.83988	0.531467	3.46189	0.000536403	0.00437598
cec-2	908.044	1.37658	0.397746	3.46096	0.000538253	0.00438872
F54D5.12	7274.5	-1.09554	0.316628	-3.46004	0.000540102	0.00440144
F49C12.14	351.145	-1.32178	0.382162	-3.45869	0.000542819	0.00441886
npp-21	5038.54	1.28943	0.372804	3.45874	0.000542704	0.00441886
C09F9.1	21.6904	2.63813	0.76303	3.45744	0.000545327	0.0044298
T22A3.6	17.7995	2.66365	0.770374	3.45761	0.000544988	0.0044298
bath-43	1875.27	1.16568	0.337111	3.45786	0.000544478	0.0044298
dgk-4	2648.55	1.29227	0.37376	3.4575	0.000545211	0.0044298
R10E8.6	186.963	1.51336	0.437812	3.45665	0.000546943	0.00444056
R10D12.10	57.2782	1.85682	0.537466	3.45476	0.000550784	0.00446751
T16G12.7	58.3012	2.1975	0.636085	3.45473	0.000550849	0.00446751
ZK1193.2	360.83	1.28689	0.372545	3.45433	0.000551656	0.0044693
clec-260	18.0378	2.65652	0.769025	3.4544	0.000551518	0.0044693
Y4C6B.7	967.264	-1.19596	0.34629	-3.45362	0.000553106	0.00447763
gfat-2	6933.22	1.30516	0.377918	3.45354	0.000553273	0.00447763
F58D5.2	254.866	-1.39132	0.402902	-3.45325	0.000553875	0.00448012
Y7A5A.1	1745.92	-1.14361	0.331213	-3.45279	0.000554824	0.00448542
gbas-1	792.952	1.38032	0.399849	3.4521	0.000556251	0.00449457
C02B10.5	1091.49	1.21332	0.351522	3.45161	0.000557253	0.00449789
hinf-1	2000.16	1.26692	0.367039	3.45175	0.000556967	0.00449789
K02D3.1	51.8143	1.94844	0.564697	3.45042	0.000559711	0.00451533
T23B12.11	420.099	-1.23761	0.358702	-3.45025	0.000560077	0.0045159
lin-13	3118.69	1.24675	0.361372	3.45005	0.000560473	0.0045167
gtf-2A2	755.305	-1.19749	0.347273	-3.44827	0.000564194	0.00454428
pygl-1	8155.26	1.25799	0.36492	3.4473	0.00056622	0.00455819
Y106G6D.6	122.571	-1.60439	0.465479	-3.44675	0.000567364	0.00456499
trpp-6	2723.21	-1.20364	0.349307	-3.44579	0.000569402	0.00457897
Y69A2AL.2	866.837	-1.46383	0.424917	-3.44498	0.000571095	0.00459015
C41G7.8	197.488	-1.53905	0.446783	-3.44474	0.000571605	0.00459183
cbp-1	3584.81	1.2185	0.353783	3.44421	0.000572736	0.00459804
nhr-71	299.073	1.39508	0.405066	3.44409	0.000572982	0.00459804
Y47D3B.6	25.0036	2.47647	0.719227	3.44324	0.00057479	0.00461013
ent-2	1394.96	1.15646	0.335881	3.44308	0.000575139	0.00461035
ttll-15	184.738	-1.37766	0.400139	-3.44294	0.000575423	0.00461035
frh-1	1544.72	-1.20696	0.350598	-3.44257	0.000576221	0.00461431
fbxc-47	1235.43	-1.26321	0.367026	-3.44176	0.000577943	0.00462567
F35F10.13	34.3919	-2.16288	0.628582	-3.44088	0.000579822	0.00463827
C03C11.1	139.832	1.84986	0.537701	3.44031	0.000581041	0.00464558
frpr-5	147.021	-1.48334	0.431242	-3.4397	0.000582369	0.00465376
Y53F4B.24	22.2416	2.47603	0.720254	3.43772	0.000586633	0.00468538
pgap-1	2244.02	1.25188	0.3643	3.4364	0.000589492	0.00470574
T24H7.8	33.5386	-2.13631	0.621871	-3.4353	0.000591891	0.00472242
H29C22.1	3770.62	-1.31991	0.384395	-3.43374	0.000595316	0.00474229
Y110A7A.21	169.711	-1.56078	0.454538	-3.43378	0.000595231	0.00474229
cyp-14A2	77.6334	-1.75066	0.509818	-3.43389	0.000594986	0.00474229
ZK792.1	871.541	-1.18085	0.343955	-3.43314	0.000596624	0.00474774
aqp-11	1087.75	-1.15888	0.337546	-3.43324	0.00059641	0.00474774
B0041.8	3949.2	-1.13634	0.331037	-3.43268	0.000597641	0.00475335
npr-20	107.332	-1.56405	0.455668	-3.43244	0.000598184	0.00475519
F13H10.8	2431.48	-1.13813	0.331679	-3.43141	0.000600442	0.00477065
nsy-7	435.148	-1.24006	0.361408	-3.4312	0.000600928	0.00477202
F31A3.5	166.591	1.5157	0.441934	3.4297	0.000604257	0.00479596
oma-2	3828.26	1.30595	0.380887	3.42871	0.000606457	0.00481091
irld-3	49.1453	2.18987	0.638907	3.42752	0.000609128	0.00482826
oac-14	1104.26	1.26512	0.369129	3.42731	0.000609595	0.00482826
prx-3	641.493	-1.3924	0.40626	-3.42735	0.000609499	0.00482826
ugt-4	1001.72	-1.39492	0.407046	-3.42695	0.000610405	0.00483216
C17E7.4	417.09	1.26351	0.368725	3.4267	0.000610972	0.00483267
F09E5.8	1949.82	-1.17031	0.341532	-3.42664	0.000611103	0.00483267
inx-7	605.458	1.2625	0.368466	3.42638	0.000611691	0.0048348
best-25	14.559	2.78419	0.812776	3.42554	0.000613588	0.00484728
ZC513.3	22.8147	2.4825	0.724998	3.42415	0.000616731	0.00486959
AH6.3	94.7225	1.97997	0.578371	3.42336	0.000618519	0.00487108
ZK1248.5	109.996	1.69319	0.494571	3.42355	0.000618079	0.00487108
gfat-1	3532.32	1.25092	0.365367	3.42374	0.000617658	0.00487108
nspd-6	171.51	1.86251	0.544042	3.42347	0.00061828	0.00487108
sup-17	2326.28	1.23115	0.359617	3.4235	0.000618197	0.00487108
chd-7	1193.49	1.20672	0.352611	3.42225	0.00062106	0.00488856
C28H8.14	1977.91	-1.11954	0.327263	-3.42093	0.000624074	0.00490975
H01G02.1	1656.03	-1.26843	0.37082	-3.42061	0.000624801	0.00491293
slc-25A18.1	1247.84	-1.19719	0.350008	-3.42045	0.000625166	0.00491326
F59D12.5	257.207	-1.3595	0.397618	-3.41912	0.00062823	0.0049348
T28F4.3	70.9986	1.72945	0.505885	3.41866	0.000629302	0.00494067
mcm-3	2708.56	1.25087	0.365945	3.41819	0.000630398	0.00494672
lgc-32	232.155	-1.29411	0.378711	-3.41714	0.000632821	0.00496318
D1054.10	18265.4	-1.188	0.347831	-3.41544	0.000636786	0.00499171
rpl-29	49288.6	-1.30878	0.383348	-3.41408	0.000639969	0.00501408
ippk-1	1445.97	1.2151	0.355959	3.41361	0.000641079	0.00502019
ZK616.3	1147.2	-1.16552	0.34149	-3.41304	0.000642429	0.00502818
lsm-3	1954.34	-1.16015	0.340165	-3.41055	0.000648313	0.00506902
memi-3	1369.66	1.28452	0.376625	3.4106	0.000648203	0.00506902
wdr-5.3	1290.16	1.33871	0.392613	3.40975	0.000650229	0.00508139
F37H8.6	118.455	1.62179	0.475758	3.40885	0.000652374	0.00509554
ger-1	905.088	-1.23874	0.363456	-3.40823	0.00065385	0.00510445
cdh-7	52.381	2.05301	0.602442	3.40781	0.000654865	0.00510976
bath-27	969.907	-1.1521	0.338097	-3.40761	0.000655356	0.00511097
Y2H9A.4	98.9389	-1.74046	0.510946	-3.40636	0.000658352	0.00513171
F13B6.3	806.329	-1.48023	0.434589	-3.40605	0.000659098	0.0051349
K07A1.10	3027.05	-1.12522	0.330401	-3.40561	0.000660155	0.0051405
col-178	15958	-1.2083	0.354832	-3.40527	0.00066099	0.00514437
tag-314	41.4778	2.2617	0.664238	3.40496	0.000661747	0.00514763
F20D12.12	107.252	-1.71032	0.502356	-3.4046	0.000662604	0.00515167
F20G2.2	545.271	-1.35827	0.399006	-3.40414	0.000663736	0.00515784
cest-5.2	369.603	-1.24729	0.366565	-3.40264	0.00066737	0.00518343
C53H9.3	1492.8	-1.23472	0.362886	-3.4025	0.000667715	0.00518347
C50E10.2	35.7053	2.24472	0.660015	3.40102	0.000671356	0.00520908
gad-3	741.961	-1.1613	0.341521	-3.40037	0.000672936	0.00521868
Y73B6A.1	32.5289	2.17734	0.640393	3.4	0.000673854	0.00522314
mig-38	2110.31	1.19561	0.351737	3.39916	0.000675927	0.00523654
F22G12.5	2060.33	1.28185	0.377179	3.39853	0.000677496	0.00524603
abu-10	22.2299	2.64961	0.779674	3.39835	0.000677924	0.00524668
F56A8.4	2164.47	-1.14379	0.336679	-3.39728	0.000680592	0.00526465
C48B6.2	2240.35	-1.11909	0.329453	-3.3968	0.000681779	0.00527115
C50F4.4	1338.85	-1.23787	0.364469	-3.39635	0.000682898	0.00527713
spp-23	1439.42	1.22884	0.361867	3.39582	0.000684229	0.00528473
smk-1	5356.08	1.22652	0.361213	3.39555	0.000684913	0.00528733
R05D11.5	2348.02	-1.19303	0.351414	-3.39494	0.00068643	0.00529636
Y116A8C.38	19.7196	2.57106	0.757361	3.39476	0.000686888	0.00529721
C02F5.14	285.349	-1.33231	0.39255	-3.39399	0.000688825	0.00529874
Y75B8A.18	2327.17	-1.18559	0.349277	-3.39441	0.000687767	0.00529874
lron-1	17.2112	2.61497	0.770391	3.39435	0.00068792	0.00529874
mct-3	1025.85	-1.13815	0.335342	-3.39399	0.000688819	0.00529874
nbet-1	2498.21	-1.1267	0.331958	-3.39411	0.000688514	0.00529874
ceh-83	184.213	1.5005	0.442148	3.39367	0.000689637	0.0053023
C28C12.11	155.61	1.64703	0.485569	3.39196	0.000693947	0.00533275
B0025.5	145.314	1.68046	0.495611	3.39069	0.000697158	0.00535147
D1044.1	208.327	-1.59974	0.471818	-3.39058	0.000697438	0.00535147
ZK666.8	21.2143	2.59932	0.766593	3.39075	0.00069702	0.00535147
F46C3.2	91.8016	-1.62283	0.478668	-3.39031	0.000698131	0.00535409
Y105C5A.8	913.621	-1.31067	0.386635	-3.38993	0.000699111	0.00535891
C32F10.4	1766.46	1.12984	0.33331	3.38977	0.000699518	0.00535934
T27F6.8	260.259	1.31879	0.38907	3.38959	0.000699974	0.00536013
F15A4.6	231.523	1.31591	0.388321	3.38871	0.000702213	0.00536929
T10E9.6	47.2031	1.95162	0.575903	3.3888	0.000702002	0.00536929
arrd-13	727.459	1.2363	0.364829	3.38871	0.000702228	0.00536929
F57F4.1	112.429	1.95007	0.575505	3.38846	0.000702869	0.0053715
dnj-21	1751.35	-1.23326	0.363975	-3.38831	0.000703243	0.00537166
dcaf-1	2372.21	1.22846	0.362598	3.38795	0.000704175	0.00537608
wnk-1	4305.4	1.23167	0.363711	3.3864	0.000708157	0.00540378
C04E12.2	228.076	-1.4046	0.415028	-3.38434	0.000713485	0.00544171
tat-3	1843.21	1.27129	0.375667	3.38408	0.000714181	0.00544429
let-418	4711.3	1.21825	0.360344	3.38081	0.000722716	0.00550659
[truncated: 39,862 more rows]

## Sheet: q < 0,001
Gene ID	Mean of normalized counts	log2 fold change	log2fc Standard Error	Wald test	p-value	adj. p-value (q-value)		DEGs -2 > log2FC > 2									Tissue enrichment analysis q value < 0.05							Phenotype enrichment analysis q value < 0.05							Gene Ontology enrichment analysis q value < 0.05							Gene Ontology enrichment analysis q value < 0.05 (DAVID)
fat-7	12535.4	-7.20736	0.386786	-18.634	1.70354e-77	2.59466e-73		Gene ID	Mean of normalized counts	log2 fold change	log2fc Standard Error	Wald test	p-value	adj. p-value (q-value)	Updated gene ID		Term	Expected	Observed	Enrichment Fold Change	P value	Q value		Term	Expected	Observed	Enrichment Fold Change	P value	Q value		Term	Expected	Observed	Enrichment Fold Change	P value	Q value		Term	Expected	Observed	Enrichment Fold Change	P value	Q value Bonferroni
cyp-13A4	120.847	-6.15638	0.613927	-10.0279	1.14977e-23	8.33909e-21		fat-7	12535.4	-7.20736	0.386786	-18.634	1.70354e-77	2.59466e-73	fat-7		male WBbt:0007850	73	475	6.5	1.3e-233	7.6e-231		nematode phenotype WBPhenotype:0000886	170	303	1.7	3.3e-22	7.8e-20		phosphorus metabolic process GO:0006793	37	115	3.1	5.3e-27	1.7e-24		protein tyrosine phosphatase activity					8.6e-25
clec-210	181.147	-5.9084	0.544743	-10.8462	2.07859e-27	2.1106e-24		cyp-13A4	120.847	-6.15638	0.613927	-10.0279	1.14977e-23	8.33909e-21	cyp-13A4		reproductive system WBbt:0005747	230	394	1.7	2.8e-25	4e-23		larval physiology phenotype WBPhenotype:0001293	16	51	3.2	3.6e-13	4.2e-11		peptidyl-serine modification GO:0018209	4.7	35	7.4	1.3e-21	2.1e-19		protein dephosphorylation					3.3e-24
ZK6.11	5195.62	-5.41326	0.347087	-15.5963	7.71764e-55	3.91825e-51		clec-210	181.147	-5.9084	0.544743	-10.8462	2.07859e-27	2.1106e-24	clec-210		germ line WBbt:0005784	180	356	2	2.6e-32	5e-30		linker cell migration variant WBPhenotype:0001511	1.3	12	9	8.4e-10	6.7e-08		response to biotic stimulus GO:0009607	13	46	3.5	9.4e-14	9.9e-12		peptidyl-serine phosphorylation					3.4e-18
pud-3	412.248	-4.99942	0.440783	-11.3421	8.11455e-30	1.12357e-26		ZK6.11	5195.62	-5.41326	0.347087	-15.5963	7.71764e-55	3.91825e-51	ZK6.11		epithelial system WBbt:0005730	200	333	1.7	8.2e-20	9.3e-18		dauer metabolism phenotype WBPhenotype:0001547	11	35	3.2	9.9e-10	6.7e-08		biological process involved in interspecies interaction between organisms GO:0044419	13	46	3.5	1e-13	9.9e-12		protein phosphorylation					1.1e-15
Y41C4A.32	1892.41	-4.96381	0.752767	-6.59409	4.27865e-11	3.34195e-09		pud-3	412.248	-4.99942	0.440783	-11.3421	8.11455e-30	1.12357e-26	pud-3		nervous system WBbt:0005735	260	328	1.3	1.7e-05	0.0012		dauer constitutive WBPhenotype:0000012	2.3	11	4.9	3.3e-06	0.00016		defense response GO:0006952	13	46	3.5	1.2e-13	9.9e-12		protein kinase activity					1.5e-13
pho-13	635.795	-4.8456	0.365546	-13.2558	4.17771e-40	1.27261e-36		Y41C4A.32	1892.41	-4.96381	0.752767	-6.59409	4.27865e-11	3.34195e-09	Y41C4A.32		intestine WBbt:0005772	190	251	1.3	1.4e-05	0.0011		fat content increased WBPhenotype:0001184	4.8	15	3.2	3e-05	0.0012		immune system process GO:0002376	9.7	38	3.9	2.2e-13	1.1e-11		phosphorylation					2e-13
irg-5	1323.28	-4.73067	0.378925	-12.4845	9.07593e-36	2.30393e-32		pho-13	635.795	-4.8456	0.365546	-13.2558	4.17771e-40	1.27261e-36	pho-13		amphid sheath cell WBbt:0006754	27	112	4.1	3.5e-36	1e-33		cadmium hypersensitive WBPhenotype:0001655	1.6	8	4.9	3.7e-05	0.0013		ribonucleotide binding GO:0032553	39	88	2.3	1.1e-12	5.2e-11		pseudopodium					7.1e-12
lys-4	12942.8	-4.47339	0.375899	-11.9005	1.17598e-32	1.99015e-29		irg-5	1323.28	-4.73067	0.378925	-12.4845	9.07593e-36	2.30393e-32	irg-5		AVG WBbt:0003850	19	34	1.8	0.00038	0.021		intestinal vacuole WBPhenotype:0001428	1.1	6	5.2	0.00015	0.0045		non-membrane spanning protein tyrosine kinase activity GO:0004715	1.3	14	11	1.4e-12	5.6e-11		protein serine/threonine kinase activity					7e-11
ilys-5	15614.7	-4.473	0.373011	-11.9916	3.9326e-33	7.48719e-30		lys-4	12942.8	-4.47339	0.375899	-11.9005	1.17598e-32	1.99015e-29	lys-4		PVC WBbt:0005840	12	27	2.2	6e-05	0.0038									purine nucleotide binding GO:0017076	39	87	2.2	1.9e-12	6.7e-11		kinase activity					1.2e-10
nhr-74	50.6271	-4.46892	0.65625	-6.80979	9.77442e-12	9.30464e-10		ilys-5	15614.7	-4.473	0.373011	-11.9916	3.9326e-33	7.48719e-30	ilys-5		oocyte WBbt:0006797	4.5	22	4.8	2.5e-10	2.3e-08									nucleoside phosphate binding GO:1901265	44	91	2.1	2.8e-11	9e-10		innate immune response					3.4e-10
D1086.3	571.826	-4.46263	0.401541	-11.1138	1.07523e-28	1.36473e-25		nhr-74	50.6271	-4.46892	0.65625	-6.80979	9.77442e-12	9.30464e-10	nhr-74																peptidyl-tyrosine modification GO:0018212	3	16	5.4	6.1e-09	1.8e-07		ATP binding					2.1e-09
pud-4	287	-4.41762	0.437217	-10.1039	5.30652e-24	4.04118e-21		D1086.3	571.826	-4.46263	0.401541	-11.1138	1.07523e-28	1.36473e-25	D1086.3																myosin phosphatase activity GO:0017018	1.7	12	7.1	9.7e-09	2.6e-07		extrinsic component of cytoplasmic side of plasma membrane					4e-07
pmp-5	3093.67	-4.38853	0.316309	-13.8742	9.08492e-44	3.45931e-40		pud-4	287	-4.41762	0.437217	-10.1039	5.30652e-24	4.04118e-21	pud-4																extrinsic component of cytoplasmic side of plasma membrane GO:0031234	2.2	13	5.9	3.2e-08	7.8e-07		non-membrane spanning protein tyrosine kinase activity					5.2e-06
cest-28	150.171	-4.1741	0.463154	-9.01236	2.01676e-19	7.87621e-17		pmp-5	3093.67	-4.38853	0.316309	-13.8742	9.08492e-44	3.45931e-40	pmp-5		GRAPHICS														iron ion binding GO:0005506	3.8	13	3.5	2.6e-05	0.00059		receptor binding					5.3e-06
msra-1	16288.4	-4.13489	0.339928	-12.164	4.83176e-34	1.05132e-30		cest-28	150.171	-4.1741	0.463154	-9.01236	2.01676e-19	7.87621e-17	cest-28																defense response to Gram-positive bacterium GO:0050830	2.3	9	3.9	9.2e-05	0.0019		transmembrane receptor protein tyrosine kinase signaling pathway					2.3e-05
lact-6	199.571	-4.10209	0.503561	-8.14616	3.75659e-16	9.53611e-14		msra-1	16288.4	-4.13489	0.339928	-12.164	4.83176e-34	1.05132e-30	msra-1		Tissue term (DEGs 850)	n	%												organic acid metabolic process GO:0006082	14	29	2	0.00016	0.0032		transmembrane receptor protein tyrosine kinase activity					0.00016
ZK593.3	1987.72	-4.06359	0.350315	-11.5998	4.1292e-31	6.28918e-28		lact-6	199.571	-4.10209	0.503561	-8.14616	3.75659e-16	9.53611e-14	lact-6		male	475	55.8824												cellular_component GO:0005575	310	367	1.2	0.0002	0.0037		peptidyl-tyrosine phosphorylation					0.00019
F49C12.7	743.705	-3.96194	0.397277	-9.97274	2.0061e-23	1.38886e-20		ZK593.3	1987.72	-4.06359	0.350315	-11.5998	4.1292e-31	6.28918e-28	ZK593.3		reproductive system	394	46.3529												carbohydrate derivative transport GO:1901264	1.2	6	4.9	0.0002	0.0037		protein serine/threonine phosphatase activity					0.0002
arf-1.1	481.19	-3.91388	0.474207	-8.25354	1.53775e-16	4.03819e-14		F49C12.7	743.705	-3.96194	0.397277	-9.97274	2.0061e-23	1.38886e-20	F49C12.7		germ line	356	41.8824												metabolic process GO:0008152	180	223	1.3	0.00021	0.0037		cytoplasm					0.00028
F21C10.9	1457.91	-3.89009	0.37451	-10.3871	2.83713e-25	2.27433e-22		arf-1.1	481.19	-3.91388	0.474207	-8.25354	1.53775e-16	4.03819e-14	warf-1		epithelial system	333	39.1765												tetrapyrrole binding GO:0046906	4.9	13	2.6	0.00048	0.0076		nucleotide binding					0.00062
grd-4	85.4388	-3.88655	0.534194	-7.27554	3.45038e-13	4.53041e-11		F21C10.9	1457.91	-3.89009	0.37451	-10.3871	2.83713e-25	2.27433e-22	F21C10.9		nervous system	328	38.5882												membrane microdomain GO:0098857	1.5	6	3.9	0.00083	0.013		cytoskeleton					0.0013
dct-7	122.296	-3.87302	0.50334	-7.69464	1.41898e-14	2.45597e-12		grd-4	85.4388	-3.88655	0.534194	-7.27554	3.45038e-13	4.53041e-11	grd-4		intestine	251	29.5294												lipid catabolic process GO:0016042	5.1	12	2.3	0.002	0.03		signal transduction					0.0017
gba-2	110.457	-3.8348	0.497422	-7.70936	1.26452e-14	2.23953e-12		dct-7	122.296	-3.87302	0.50334	-7.69464	1.41898e-14	2.45597e-12	dct-7		amphid sheath cell	112	13.1765												monocarboxylic acid catabolic process GO:0072329	2.5	7	2.8	0.0033	0.046		protein tyrosine kinase activity					0.0018
ZK546.19	65.9789	-3.8309	0.586599	-6.53069	6.54652e-11	4.9607e-09		gba-2	110.457	-3.8348	0.497422	-7.70936	1.26452e-14	2.23953e-12	gba-2		AVG	34	4																			myosin phosphatase activity					0.0022
F42A10.7	1266.22	-3.77331	0.351946	-10.7213	8.08666e-27	7.698e-24		ZK546.19	65.9789	-3.8309	0.586599	-6.53069	6.54652e-11	4.9607e-09	ZK546.19		PVC	27	3.17647																			ATPase activity, coupled to transmembrane movement of substances					0.022
clec-74	37.9257	-3.76214	0.702814	-5.35298	8.65198e-08	2.83394e-06		F42A10.7	1266.22	-3.77331	0.351946	-10.7213	8.08666e-27	7.698e-24	F42A10.7		oocyte	22	2.58824
cln-3.1	353.599	-3.74328	0.433992	-8.62523	6.39661e-18	2.16504e-15		clec-74	37.9257	-3.76214	0.702814	-5.35298	8.65198e-08	2.83394e-06	clec-74
F48C1.9	157.373	-3.7128	0.587719	-6.3173	2.66169e-10	1.70337e-08		cln-3.1	353.599	-3.74328	0.433992	-8.62523	6.39661e-18	2.16504e-15	cln-3.1
ugt-32	54.2279	-3.70944	0.610622	-6.07486	1.24094e-09	6.65519e-08		F48C1.9	157.373	-3.7128	0.587719	-6.3173	2.66169e-10	1.70337e-08	F48C1.9
T05E12.6	3863.31	-3.61205	0.347008	-10.4091	2.25265e-25	1.90612e-22		ugt-32	54.2279	-3.70944	0.610622	-6.07486	1.24094e-09	6.65519e-08	ugt-32
plep-1	250.971	-3.56022	0.464571	-7.66346	1.80995e-14	3.02938e-12		T05E12.6	3863.31	-3.61205	0.347008	-10.4091	2.25265e-25	1.90612e-22	T05E12.6
F54B11.11	108.873	-3.53632	0.505848	-6.99089	2.73156e-12	2.95067e-10		plep-1	250.971	-3.56022	0.464571	-7.66346	1.80995e-14	3.02938e-12	plep-1
C33H5.1	12.222	-3.50345	0.846925	-4.13667	3.52377e-05	0.000471947		F54B11.11	108.873	-3.53632	0.505848	-6.99089	2.73156e-12	2.95067e-10	F54B11.11
oac-53	20.8887	-3.50199	0.76191	-4.59634	4.29979e-06	7.95748e-05		C33H5.1	12.222	-3.50345	0.846925	-4.13667	3.52377e-05	0.000471947	C33H5.1
dod-24	1091.77	-3.49247	0.329128	-10.6113	2.64132e-26	2.36647e-23		oac-53	20.8887	-3.50199	0.76191	-4.59634	4.29979e-06	7.95748e-05	oac-53
drd-10	402.829	-3.46361	0.364447	-9.50373	2.025e-21	1.02809e-18		dod-24	1091.77	-3.49247	0.329128	-10.6113	2.64132e-26	2.36647e-23	dod-24
B0024.4	183.257	-3.43378	0.527915	-6.50443	7.79896e-11	5.85152e-09		drd-10	402.829	-3.46361	0.364447	-9.50373	2.025e-21	1.02809e-18	drd-10
Y37H2A.13	33.9352	-3.42127	0.674393	-5.07311	3.91368e-07	1.03849e-05		B0024.4	183.257	-3.43378	0.527915	-6.50443	7.79896e-11	5.85152e-09	B0024.4
T25G12.13	32.1941	-3.3828	0.670735	-5.04342	4.57294e-07	1.19265e-05		Y37H2A.13	33.9352	-3.42127	0.674393	-5.07311	3.91368e-07	1.03849e-05	Y37H2A.13
clec-57	369.84	-3.35749	0.461796	-7.2705	3.58152e-13	4.66241e-11		T25G12.13	32.1941	-3.3828	0.670735	-5.04342	4.57294e-07	1.19265e-05	T25G12.13
lys-5	142.817	-3.35443	0.495721	-6.76677	1.31692e-11	1.18686e-09		clec-57	369.84	-3.35749	0.461796	-7.2705	3.58152e-13	4.66241e-11	clec-57
R09H10.7	128.28	-3.33859	0.452287	-7.38156	1.56444e-13	2.18605e-11		lys-5	142.817	-3.35443	0.495721	-6.76677	1.31692e-11	1.18686e-09	lys-5
Y49G5A.1	81.3562	-3.32696	0.518054	-6.42204	1.34463e-10	9.26686e-09		R09H10.7	128.28	-3.33859	0.452287	-7.38156	1.56444e-13	2.18605e-11	R09H10.7
col-43	49.1571	-3.31777	0.672098	-4.93644	7.95632e-07	1.94203e-05		Y49G5A.1	81.3562	-3.32696	0.518054	-6.42204	1.34463e-10	9.26686e-09	Y49G5A.1
F19C7.4	90.1299	-3.30242	0.513183	-6.43517	1.23332e-10	8.61686e-09		col-43	49.1571	-3.31777	0.672098	-4.93644	7.95632e-07	1.94203e-05	col-43
dct-8	129.973	-3.2884	0.526778	-6.24247	4.30713e-10	2.59296e-08		F19C7.4	90.1299	-3.30242	0.513183	-6.43517	1.23332e-10	8.61686e-09	F19C7.4
Y34F4.2	138.514	-3.28321	0.47499	-6.91218	4.77259e-12	4.87861e-10		dct-8	129.973	-3.2884	0.526778	-6.24247	4.30713e-10	2.59296e-08	dct-8
M153.2	171.318	-3.26716	0.430023	-7.59764	3.01582e-14	4.73546e-12		Y34F4.2	138.514	-3.28321	0.47499	-6.91218	4.77259e-12	4.87861e-10	Y34F4.2
K09C4.7	19.0275	-3.25501	0.790125	-4.11961	3.79509e-05	0.000500025		M153.2	171.318	-3.26716	0.430023	-7.59764	3.01582e-14	4.73546e-12	mfsd-11
C52D10.3	133.248	-3.25061	0.508806	-6.38871	1.67288e-10	1.11753e-08		K09C4.7	19.0275	-3.25501	0.790125	-4.11961	3.79509e-05	0.000500025	K09C4.7
ZK896.1	51.6971	-3.24346	0.596172	-5.44048	5.31373e-08	1.83522e-06		C52D10.3	133.248	-3.25061	0.508806	-6.38871	1.67288e-10	1.11753e-08	C52D10.3
T20D4.5	53.6475	-3.21613	0.594992	-5.40533	6.46892e-08	2.17983e-06		ZK896.1	51.6971	-3.24346	0.596172	-5.44048	5.31373e-08	1.83522e-06	ZK896.1
lron-5	55.638	-3.20921	0.586939	-5.46771	4.55875e-08	1.60356e-06		T20D4.5	53.6475	-3.21613	0.594992	-5.40533	6.46892e-08	2.17983e-06	txt-11
sdz-6	31.6991	-3.19404	0.719335	-4.44027	8.98456e-06	0.000151544		lron-5	55.638	-3.20921	0.586939	-5.46771	4.55875e-08	1.60356e-06	lron-5		Phenotype Term	q value	-log10(q)
cyp-25A1	795.588	-3.16397	0.781964	-4.04618	5.206e-05	0.000658576		sdz-6	31.6991	-3.19404	0.719335	-4.44027	8.98456e-06	0.000151544	sdz-6		nematode phenotype	7.8e-20	19.1079
cyp-13A5	562.618	-3.15133	0.35638	-8.84261	9.35103e-19	3.39108e-16		cyp-25A1	795.588	-3.16397	0.781964	-4.04618	5.206e-05	0.000658576	cyp-25A1		larval physiology phenotype	4.2e-11	10.3768
acox-1.5	1120.33	-3.14443	0.448822	-7.00597	2.45276e-12	2.72686e-10		cyp-13A5	562.618	-3.15133	0.35638	-8.84261	9.35103e-19	3.39108e-16	cyp-13A5		linker cell migration variant	6.7e-08	7.17393
F19C6.4	367.737	-3.1433	0.376577	-8.34703	7.00028e-17	1.93857e-14		acox-1.5	1120.33	-3.14443	0.448822	-7.00597	2.45276e-12	2.72686e-10	acox-1.5		dauer metabolism phenotype	6.7e-08	7.17393
C07G1.7	81.2412	-3.13539	0.601609	-5.21168	1.87141e-07	5.55623e-06		F19C6.4	367.737	-3.1433	0.376577	-8.34703	7.00028e-17	1.93857e-14	F19C6.4		dauer constitutive	0.00016	3.79588
clec-5	998.717	-3.12804	0.329289	-9.49937	2.11169e-21	1.03752e-18		C07G1.7	81.2412	-3.13539	0.601609	-5.21168	1.87141e-07	5.55623e-06	C07G1.7		fat content increased	0.0012	2.92082
W10G11.2	161.43	-3.09465	0.489647	-6.32017	2.6128e-10	1.67914e-08		clec-5	998.717	-3.12804	0.329289	-9.49937	2.11169e-21	1.03752e-18	clec-5		cadmium hypersensitive	0.0013	2.88606
F36G9.7	38.1955	-3.08529	0.680992	-4.53057	5.88239e-06	0.000104789		W10G11.2	161.43	-3.09465	0.489647	-6.32017	2.6128e-10	1.67914e-08	W10G11.2		intestinal vacuole	0.0045	2.34679
pcp-3	947.831	-3.07982	0.387272	-7.9526	1.82635e-15	3.70895e-13		F36G9.7	38.1955	-3.08529	0.680992	-4.53057	5.88239e-06	0.000104789	F36G9.7
lbp-8	138.295	-3.07131	0.543583	-5.65013	1.60327e-08	6.51184e-07		pcp-3	947.831	-3.07982	0.387272	-7.9526	1.82635e-15	3.70895e-13	pcp-3
linc-40	64.586	-3.06674	0.546801	-5.60851	2.04075e-08	7.94951e-07		lbp-8	138.295	-3.07131	0.543583	-5.65013	1.60327e-08	6.51184e-07	lbp-8
fbxa-72	963.559	-3.06418	0.380571	-8.05151	8.17773e-16	1.85903e-13		linc-40	64.586	-3.06674	0.546801	-5.60851	2.04075e-08	7.94951e-07	linc-40
gst-10	173.548	-3.05937	0.444458	-6.88338	5.8447e-12	5.87123e-10		fbxa-72	963.559	-3.06418	0.380571	-8.05151	8.17773e-16	1.85903e-13	fbxa-72
C04E12.5	28.6065	-3.05841	0.686466	-4.4553	8.37767e-06	0.000141936		gst-10	173.548	-3.05937	0.444458	-6.88338	5.8447e-12	5.87123e-10	gst-10
ugt-25	433.626	-3.03153	0.384268	-7.88912	3.04314e-15	6.01948e-13		C04E12.5	28.6065	-3.05841	0.686466	-4.4553	8.37767e-06	0.000141936	C04E12.5
srh-237	430.172	-3.02976	0.414858	-7.30313	2.81155e-13	3.82346e-11		ugt-25	433.626	-3.03153	0.384268	-7.88912	3.04314e-15	6.01948e-13	ugt-25
T13F3.6	2859.03	-3.02835	0.336647	-8.99562	2.34908e-19	8.9447e-17		srh-237	430.172	-3.02976	0.414858	-7.30313	2.81155e-13	3.82346e-11	srh-237
dhs-3	3078.38	-3.02143	0.386742	-7.81252	5.60567e-15	1.05407e-12		T13F3.6	2859.03	-3.02835	0.336647	-8.99562	2.34908e-19	8.9447e-17	T13F3.6
dhs-7	226.69	-3.02095	0.484328	-6.23741	4.44883e-10	2.66772e-08		dhs-3	3078.38	-3.02143	0.386742	-7.81252	5.60567e-15	1.05407e-12	dhs-3
str-245	38.2926	-2.96321	0.659157	-4.49545	6.94214e-06	0.000121257		dhs-7	226.69	-3.02095	0.484328	-6.23741	4.44883e-10	2.66772e-08	dhs-7
F41E7.6	34.2405	-2.96082	0.677992	-4.36704	1.25942e-05	0.000201706		str-245	38.2926	-2.96321	0.659157	-4.49545	6.94214e-06	0.000121257	str-245
ugt-15	197.079	-2.95505	0.441385	-6.69497	2.15722e-11	1.82537e-09		F41E7.6	34.2405	-2.96082	0.677992	-4.36704	1.25942e-05	0.000201706	F41E7.6
F42A10.9	861.194	-2.92981	0.383536	-7.63896	2.18981e-14	3.47426e-12		ugt-15	197.079	-2.95505	0.441385	-6.69497	2.15722e-11	1.82537e-09	ugt-15
clec-218	1701.29	-2.90696	0.358629	-8.10576	5.24151e-16	1.2474e-13		F42A10.9	861.194	-2.92981	0.383536	-7.63896	2.18981e-14	3.47426e-12	F42A10.9
spp-18	1642.17	-2.87591	0.44235	-6.50144	7.95556e-11	5.91079e-09		clec-218	1701.29	-2.90696	0.358629	-8.10576	5.24151e-16	1.2474e-13	clec-218
cyp-35C1	1326.82	-2.86592	0.35859	-7.99219	1.32558e-15	2.78361e-13		spp-18	1642.17	-2.87591	0.44235	-6.50144	7.95556e-11	5.91079e-09	spp-18
pgph-3	606.993	-2.86226	0.346502	-8.26044	1.4514e-16	3.87829e-14		cyp-35C1	1326.82	-2.86592	0.35859	-7.99219	1.32558e-15	2.78361e-13	cyp-35C1
F10A3.4	116.592	-2.859	0.458966	-6.22923	4.68748e-10	2.77802e-08		pgph-3	606.993	-2.86226	0.346502	-8.26044	1.4514e-16	3.87829e-14	pgph-3
H25K10.1	34.3594	-2.8428	0.650506	-4.37013	1.24172e-05	0.00019929		F10A3.4	116.592	-2.859	0.458966	-6.22923	4.68748e-10	2.77802e-08	F10A3.4
lbp-7	859.055	-2.83956	0.353667	-8.0289	9.83532e-16	2.11852e-13		H25K10.1	34.3594	-2.8428	0.650506	-4.37013	1.24172e-05	0.00019929	H25K10.1
lys-6	60.9147	-2.83199	0.54935	-5.15517	2.53404e-07	7.25488e-06		lbp-7	859.055	-2.83956	0.353667	-8.0289	9.83532e-16	2.11852e-13	lbp-7
T19H5.7	156.296	-2.80567	0.457917	-6.12703	8.95348e-10	5.01362e-08		lys-6	60.9147	-2.83199	0.54935	-5.15517	2.53404e-07	7.25488e-06	lys-6
Y39D8A.1	247.047	-2.7953	0.431639	-6.47601	9.41795e-11	6.76626e-09		T19H5.7	156.296	-2.80567	0.457917	-6.12703	8.95348e-10	5.01362e-08	T19H5.7
nas-20	2136.58	-2.79091	0.364408	-7.65876	1.87741e-14	3.07472e-12		Y39D8A.1	247.047	-2.7953	0.431639	-6.47601	9.41795e-11	6.76626e-09	Y39D8A.1
hen-1	44.9736	-2.7808	0.591736	-4.6994	2.6093e-06	5.18152e-05		nas-20	2136.58	-2.79091	0.364408	-7.65876	1.87741e-14	3.07472e-12	nas-20
T22B7.7	1483.27	-2.77894	0.362156	-7.67332	1.67605e-14	2.86831e-12		hen-1	44.9736	-2.7808	0.591736	-4.6994	2.6093e-06	5.18152e-05	hen-1		Gene Ontology Term	q value	-log10(q)								q value	-log10(q)
F13H8.3	779.007	-2.77791	0.401583	-6.91741	4.59977e-12	4.73372e-10		T22B7.7	1483.27	-2.77894	0.362156	-7.67332	1.67605e-14	2.86831e-12	T22B7.7		phosphorus metabolic process	1.7e-24	23.7696								0.046	1.33724
F48C1.11	39.0871	-2.77539	0.640465	-4.3334	1.46827e-05	0.000229838		F13H8.3	779.007	-2.77791	0.401583	-6.91741	4.59977e-12	4.73372e-10	F13H8.3		peptidyl-serine modification	2.1e-19	18.6778								0.03	1.52288
vit-3	41276.6	-2.77049	0.343057	-8.07587	6.69992e-16	1.54616e-13		F48C1.11	39.0871	-2.77539	0.640465	-4.3334	1.46827e-05	0.000229838	F48C1.11		response to biotic stimulus	9.9e-12	11.0044								0.013	1.88606
ZK105.1	4807.67	-2.74832	0.37652	-7.29927	2.89333e-13	3.89986e-11		vit-3	41276.6	-2.77049	0.343057	-8.07587	6.69992e-16	1.54616e-13	vit-3		biological process involved in interspecies interaction between organisms	9.9e-12	11.0044								0.0076	2.11919
Y17G9A.4	129.042	-2.74704	0.487207	-5.63835	1.7169e-08	6.92912e-07		ZK105.1	4807.67	-2.74832	0.37652	-7.29927	2.89333e-13	3.89986e-11	ZK105.1		defense response	9.9e-12	11.0044								0.0037	2.4318
Y119D3B.21	8751.52	-2.74643	0.407739	-6.73576	1.63076e-11	1.42748e-09		Y17G9A.4	129.042	-2.74704	0.487207	-5.63835	1.7169e-08	6.92912e-07	Y17G9A.4		immune system process	1.1e-11	10.9586								0.0037	2.4318
ifd-2	346.733	-2.74424	0.381091	-7.201	5.97714e-13	7.40145e-11		Y119D3B.21	8751.52	-2.74643	0.407739	-6.73576	1.63076e-11	1.42748e-09	Y119D3B.21		ribonucleotide binding	5.2e-11	10.284								0.0037	2.4318
fbxa-27	67.4694	-2.74102	0.586325	-4.67491	2.9408e-06	5.76464e-05		ifd-2	346.733	-2.74424	0.381091	-7.201	5.97714e-13	7.40145e-11	ifd-2		non-membrane spanning protein tyrosine kinase activity	5.6e-11	10.2518								0.0032	2.49485
lec-8	3180.08	-2.71519	0.4103	-6.61757	3.6514e-11	2.89658e-09		fbxa-27	67.4694	-2.74102	0.586325	-4.67491	2.9408e-06	5.76464e-05	fbxa-27		purine nucleotide binding	6.7e-11	10.1739								0.0019	2.72125
C08F11.12	138.24	-2.71508	0.488364	-5.55954	2.70479e-08	1.0172e-06		lec-8	3180.08	-2.71519	0.4103	-6.61757	3.6514e-11	2.89658e-09	lec-8		nucleoside phosphate binding	9e-10	9.04576								0.00059	3.22915
Y51H7C.1	708.642	-2.70101	0.406025	-6.65233	2.88492e-11	2.3511e-09		C08F11.12	138.24	-2.71508	0.488364	-5.55954	2.70479e-08	1.0172e-06	C08F11.12		peptidyl-tyrosine modification	1.8e-07	6.74473								7.8e-07	6.10791
K10C2.12	199.078	-2.67883	0.456981	-5.86201	4.57307e-09	2.1043e-07		Y51H7C.1	708.642	-2.70101	0.406025	-6.65233	2.88492e-11	2.3511e-09	Y51H7C.1		myosin phosphatase activity	2.6e-07	6.58503								2.6e-07	6.58503
F35F10.5	215.756	-2.67543	0.407704	-6.5622	5.3021e-11	4.0786e-09		K10C2.12	199.078	-2.67883	0.456981	-5.86201	4.57307e-09	2.1043e-07	K10C2.12		extrinsic component of cytoplasmic side of plasma membrane	7.8e-07	6.10791								1.8e-07	6.74473
F07C3.9	388.151	-2.66384	0.375889	-7.08678	1.37269e-12	1.59599e-10		F35F10.5	215.756	-2.67543	0.407704	-6.5622	5.3021e-11	4.0786e-09	F35F10.5		iron ion binding	0.00059	3.22915								9e-10	9.04576
irg-4	1515.87	-2.64947	0.326829	-8.10661	5.20519e-16	1.2474e-13		F07C3.9	388.151	-2.66384	0.375889	-7.08678	1.37269e-12	1.59599e-10	F07C3.9		defense response to Gram-positive bacterium	0.0019	2.72125								6.7e-11	10.1739
flp-6	2603.39	-2.64422	0.366135	-7.22197	5.12395e-13	6.39696e-11		irg-4	1515.87	-2.64947	0.326829	-8.10661	5.20519e-16	1.2474e-13	irg-4		organic acid metabolic process	0.0032	2.49485								5.6e-11	10.2518
W10G11.3	220.855	-2.63979	0.494754	-5.33556	9.52525e-08	3.08679e-06		flp-6	2603.39	-2.64422	0.366135	-7.22197	5.12395e-13	6.39696e-11	flp-6		cellular component	0.0037	2.4318								5.2e-11	10.284
F47E1.4	912.259	-2.63184	0.373817	-7.04043	1.91642e-12	2.17829e-10		W10G11.3	220.855	-2.63979	0.494754	-5.33556	9.52525e-08	3.08679e-06	W10G11.3		carbohydrate derivative transport	0.0037	2.4318								1.1e-11	10.9586
F22H10.6	348.067	-2.62943	0.4576	-5.74613	9.13111e-09	3.9287e-07		F47E1.4	912.259	-2.63184	0.373817	-7.04043	1.91642e-12	2.17829e-10	F47E1.4		metabolic process	0.0037	2.4318								9.9e-12	11.0044
F54E4.2	61.1597	-2.6265	0.536664	-4.89411	9.87501e-07	2.29979e-05		F22H10.6	348.067	-2.62943	0.4576	-5.74613	9.13111e-09	3.9287e-07	F22H10.6		tetrapyrrole binding	0.0076	2.11919								9.9e-12	11.0044
linc-107	99.1599	-2.62611	0.51217	-5.12741	2.9375e-07	8.22445e-06		F54E4.2	61.1597	-2.6265	0.536664	-4.89411	9.87501e-07	2.29979e-05	F54E4.2		membrane microdomain	0.013	1.88606								9.9e-12	11.0044
C14E2.12	80.9395	-2.62594	0.580577	-4.52298	6.09745e-06	0.000108114		linc-107	99.1599	-2.62611	0.51217	-5.12741	2.9375e-07	8.22445e-06	linc-107		lipid catabolic process	0.03	1.52288								2.1e-19	18.6778
asm-3	79.5001	-2.62438	0.59541	-4.40769	1.04477e-05	0.000171475		C14E2.12	80.9395	-2.62594	0.580577	-4.52298	6.09745e-06	0.000108114	C14E2.12		monocarboxylic acid catabolic process	0.046	1.33724								1.7e-24	23.7696
klo-2	219.664	-2.60882	0.401727	-6.49401	8.35819e-11	6.14993e-09		asm-3	79.5001	-2.62438	0.59541	-4.40769	1.04477e-05	0.000171475	asm-3
K09C4.5	219.213	-2.6088	0.542994	-4.80447	1.55161e-06	3.34265e-05		klo-2	219.664	-2.60882	0.401727	-6.49401	8.35819e-11	6.14993e-09	klo-2
F46F2.3	1988.79	-2.60861	0.484018	-5.38949	7.06598e-08	2.34983e-06		K09C4.5	219.213	-2.6088	0.542994	-4.80447	1.55161e-06	3.34265e-05	K09C4.5
F42G8.19	74.6986	-2.60721	0.514836	-5.06415	4.10224e-07	1.08474e-05		F46F2.3	1988.79	-2.60861	0.484018	-5.38949	7.06598e-08	2.34983e-06	F46F2.3
F26A1.8	48.5965	-2.60581	0.613313	-4.24874	2.14976e-05	0.000315139		F42G8.19	74.6986	-2.60721	0.514836	-5.06415	4.10224e-07	1.08474e-05	ceph-41
sams-1	2965.41	-2.59165	0.465886	-5.56285	2.65397e-08	1.0026e-06		F26A1.8	48.5965	-2.60581	0.613313	-4.24874	2.14976e-05	0.000315139	F26A1.8
acdh-1	38649.2	-2.58777	0.310928	-8.32273	8.59592e-17	2.33794e-14		sams-1	2965.41	-2.59165	0.465886	-5.56285	2.65397e-08	1.0026e-06	sams-1
F42A10.6	1867.03	-2.58726	0.363125	-7.12499	1.04091e-12	1.23861e-10		acdh-1	38649.2	-2.58777	0.310928	-8.32273	8.59592e-17	2.33794e-14	acdh-1
F15E6.3	910.972	-2.58278	0.375657	-6.87537	6.18309e-12	6.15521e-10		F42A10.6	1867.03	-2.58726	0.363125	-7.12499	1.04091e-12	1.23861e-10	F42A10.6
K07C11.7	5589.77	-2.58069	0.40414	-6.38562	1.707e-10	1.1304e-08		F15E6.3	910.972	-2.58278	0.375657	-6.87537	6.18309e-12	6.15521e-10	F15E6.3
T24B8.5	644.959	-2.5789	0.488102	-5.28352	1.26724e-07	3.9552e-06		K07C11.7	5589.77	-2.58069	0.40414	-6.38562	1.707e-10	1.1304e-08	K07C11.7
cpi-1	5390.78	-2.57685	0.370971	-6.94625	3.7513e-12	3.96778e-10		T24B8.5	644.959	-2.5789	0.488102	-5.28352	1.26724e-07	3.9552e-06	sysm-1
C18H7.11	179.68	-2.57505	0.416701	-6.17961	6.42594e-10	3.73563e-08		cpi-1	5390.78	-2.57685	0.370971	-6.94625	3.7513e-12	3.96778e-10	C18H7.11
lys-3	130.132	-2.57468	0.450918	-5.70985	1.13073e-08	4.78392e-07		C18H7.11	179.68	-2.57505	0.416701	-6.17961	6.42594e-10	3.73563e-08	lys-3
F13B6.2	449.408	-2.56725	0.457559	-5.61075	2.01455e-08	7.86761e-07		lys-3	130.132	-2.57468	0.450918	-5.70985	1.13073e-08	4.78392e-07	F13B6.2
Y45F10C.4	3272.51	-2.56399	0.360649	-7.10937	1.16575e-12	1.3764e-10		F13B6.2	449.408	-2.56725	0.457559	-5.61075	2.01455e-08	7.86761e-07	Y45F10C.4
K08B4.7	148.796	-2.55596	0.430076	-5.94304	2.7978e-09	1.35711e-07		Y45F10C.4	3272.51	-2.56399	0.360649	-7.10937	1.16575e-12	1.3764e-10	K08B4.7
F22F4.5	342.798	-2.55115	0.385334	-6.62062	3.57701e-11	2.85548e-09		K08B4.7	148.796	-2.55596	0.430076	-5.94304	2.7978e-09	1.35711e-07	F22F4.5
cest-7	93.6176	-2.54648	0.499549	-5.09757	3.44048e-07	9.3575e-06		F22F4.5	342.798	-2.55115	0.385334	-6.62062	3.57701e-11	2.85548e-09	cest-7
clec-145	32.5486	-2.54189	0.638801	-3.97916	6.91585e-05	0.000825826		cest-7	93.6176	-2.54648	0.499549	-5.09757	3.44048e-07	9.3575e-06	clec-145
Y57G11C.40	187.818	-2.54131	0.448508	-5.66615	1.4604e-08	6.07743e-07		clec-145	32.5486	-2.54189	0.638801	-3.97916	6.91585e-05	0.000825826	Y57G11C.40
cpt-5	1124.61	-2.53859	0.421077	-6.02882	1.65162e-09	8.49861e-08		Y57G11C.40	187.818	-2.54131	0.448508	-5.66615	1.4604e-08	6.07743e-07	cpt-5
Y38H6C.23	267.629	-2.53691	0.460669	-5.50701	3.64975e-08	1.31417e-06		cpt-5	1124.61	-2.53859	0.421077	-6.02882	1.65162e-09	8.49861e-08	Y38H6C.23
fbxa-83	323.206	-2.53279	0.424448	-5.96727	2.41262e-09	1.19696e-07		Y38H6C.23	267.629	-2.53691	0.460669	-5.50701	3.64975e-08	1.31417e-06	fbxa-83
clec-97	2814.64	-2.52032	0.367661	-6.855	7.13102e-12	6.918e-10		fbxa-83	323.206	-2.53279	0.424448	-5.96727	2.41262e-09	1.19696e-07	clec-97
C15A11.4	139.863	-2.5154	0.494795	-5.08372	3.70115e-07	9.94219e-06		clec-97	2814.64	-2.52032	0.367661	-6.855	7.13102e-12	6.918e-10	C15A11.4
F35E12.6	2276.05	-2.50576	0.356502	-7.02875	2.08389e-12	2.3338e-10		C15A11.4	139.863	-2.5154	0.494795	-5.08372	3.70115e-07	9.94219e-06	F35E12.6
C17H12.6	86.1501	-2.50414	0.489574	-5.11495	3.1383e-07	8.70664e-06		F35E12.6	2276.05	-2.50576	0.356502	-7.02875	2.08389e-12	2.3338e-10	C17H12.6		Gene Ontology Term (DAVID)	Q value	-log10(q)
M02H5.8	798.255	-2.50269	0.370621	-6.75268	1.45141e-11	1.30038e-09		C17H12.6	86.1501	-2.50414	0.489574	-5.11495	3.1383e-07	8.70664e-06	M02H5.8		protein tyrosine phosphatase activity	8.6e-25	24.0655
M199.9	56.5597	-2.49845	0.543918	-4.59343	4.36021e-06	8.05951e-05		M02H5.8	798.255	-2.50269	0.370621	-6.75268	1.45141e-11	1.30038e-09	M199.9		protein dephosphorylation	3.3e-24	23.4815
oac-6	370.043	-2.4984	0.389203	-6.41928	1.36922e-10	9.35183e-09		M199.9	56.5597	-2.49845	0.543918	-4.59343	4.36021e-06	8.05951e-05	oac-6		peptidyl-serine phosphorylation	3.4e-18	17.4685
ZK822.8	144.736	-2.49467	0.501343	-4.97597	6.49213e-07	1.62367e-05		oac-6	370.043	-2.4984	0.389203	-6.41928	1.36922e-10	9.35183e-09	ZK822.8		protein phosphorylation	1.1e-15	14.9586
T11B7.1	142.94	-2.49363	0.443961	-5.61677	1.94555e-08	7.69678e-07		ZK822.8	144.736	-2.49467	0.501343	-4.97597	6.49213e-07	1.62367e-05	T11B7.1		protein kinase activity	1.5e-13	12.8239
Y45F10C.2	455.909	-2.49318	0.442538	-5.63383	1.76247e-08	7.04573e-07		T11B7.1	142.94	-2.49363	0.443961	-5.61677	1.94555e-08	7.69678e-07	Y45F10C.2		phosphorylation	2e-13	12.699
acbp-6	299.325	-2.48806	0.376318	-6.61158	3.8024e-11	2.98527e-09		Y45F10C.2	455.909	-2.49318	0.442538	-5.63383	1.76247e-08	7.04573e-07	acbp-6		pseudopodium	7.1e-12	11.1487
ZK742.3	439.283	-2.47264	0.37178	-6.65082	2.91471e-11	2.36138e-09		acbp-6	299.325	-2.48806	0.376318	-6.61158	3.8024e-11	2.98527e-09	ZK742.3		protein serine/threonine kinase activity	7e-11	10.1549
papl-1	2739.07	-2.47248	0.360567	-6.85721	7.02204e-12	6.85594e-10		ZK742.3	439.283	-2.47264	0.37178	-6.65082	2.91471e-11	2.36138e-09	papl-1		kinase activity	1.2e-10	9.92082
fbxa-26	99.7652	-2.47189	0.48918	-5.05314	4.34598e-07	1.14127e-05		papl-1	2739.07	-2.47248	0.360567	-6.85721	7.02204e-12	6.85594e-10	fbxa-26		innate immune response	3.4e-10	9.46852
math-44	188.424	-2.46726	0.444569	-5.54977	2.8604e-08	1.0626e-06		fbxa-26	99.7652	-2.47189	0.48918	-5.05314	4.34598e-07	1.14127e-05	math-44		ATP binding	2.1e-09	8.67778
col-110	52.1424	-2.46558	0.609633	-4.04437	5.2465e-05	0.00066205		math-44	188.424	-2.46726	0.444569	-5.54977	2.8604e-08	1.0626e-06	col-110		extrinsic component of cytoplasmic side of plasma membrane	4e-07	6.39794
F15E6.4	750.71	-2.46088	0.363656	-6.76705	1.31436e-11	1.18686e-09		col-110	52.1424	-2.46558	0.609633	-4.04437	5.2465e-05	0.00066205	F15E6.4		non-membrane spanning protein tyrosine kinase activity	5.2e-06	5.284
spp-4	823.018	-2.46033	0.349958	-7.03036	2.06005e-12	2.32419e-10		F15E6.4	750.71	-2.46088	0.363656	-6.76705	1.31436e-11	1.18686e-09	spp-4		receptor binding	5.3e-06	5.27572
ent-7	711.681	-2.45938	0.429252	-5.72945	1.00754e-08	4.29857e-07		spp-4	823.018	-2.46033	0.349958	-7.03036	2.06005e-12	2.32419e-10	ZK616.1		transmembrane receptor protein tyrosine kinase signaling pathway	2.3e-05	4.63827
ZK616.1	51.9374	-2.45855	0.617046	-3.98438	6.76559e-05	0.000810753		ent-7	711.681	-2.45938	0.429252	-5.72945	1.00754e-08	4.29857e-07	F35F10.1		transmembrane receptor protein tyrosine kinase activity	0.00016	3.79588
F35F10.1	316.17	-2.4543	0.435308	-5.63807	1.71965e-08	6.92912e-07		ZK616.1	51.9374	-2.45855	0.617046	-3.98438	6.76559e-05	0.000810753	T02D1.8		peptidyl-tyrosine phosphorylation	0.00019	3.72125
T02D1.8	2087.16	-2.45388	0.366113	-6.70252	2.04856e-11	1.74311e-09		F35F10.1	316.17	-2.4543	0.435308	-5.63807	1.71965e-08	6.92912e-07	asp-13		protein serine/threonine phosphatase activity	0.0002	3.69897
asp-13	7282.28	-2.44917	0.338947	-7.22584	4.98025e-13	6.32119e-11		T02D1.8	2087.16	-2.45388	0.366113	-6.70252	2.04856e-11	1.74311e-09	col-101		cytoplasm	0.00028	3.55284
col-101	23551.5	-2.44779	0.3897	-6.28123	3.35915e-10	2.0798e-08		asp-13	7282.28	-2.44917	0.338947	-7.22584	4.98025e-13	6.32119e-11	cutl-18		nucleotide binding	0.00062	3.20761
cutl-18	101.816	-2.44669	0.515396	-4.7472	2.06254e-06	4.2566e-05		col-101	23551.5	-2.44779	0.3897	-6.28123	3.35915e-10	2.0798e-08	F56D6.8		cytoskeleton	0.0013	2.88606
F56D6.8	73.4196	-2.44641	0.55623	-4.39819	1.09155e-05	0.000177812		cutl-18	101.816	-2.44669	0.515396	-4.7472	2.06254e-06	4.2566e-05	dct-17		signal transduction	0.0017	2.76955
dct-17	171.757	-2.44564	0.475966	-5.13826	2.77299e-07	7.83589e-06		F56D6.8	73.4196	-2.44641	0.55623	-4.39819	1.09155e-05	0.000177812	ugt-39		protein tyrosine kinase activity	0.0018	2.74473
ugt-39	502.919	-2.44428	0.381948	-6.39952	1.55866e-10	1.05511e-08		dct-17	171.757	-2.44564	0.475966	-5.13826	2.77299e-07	7.83589e-06	Y106G6D.2		myosin phosphatase activity	0.0022	2.65758
Y106G6D.2	67.7602	-2.44096	0.526707	-4.63438	3.58016e-06	6.79072e-05		ugt-39	502.919	-2.44428	0.381948	-6.39952	1.55866e-10	1.05511e-08	F30A10.13		ATPase activity, coupled to transmembrane movement of substances	0.022	1.65758
F30A10.13	491.753	-2.42355	0.415637	-5.83093	5.51203e-09	2.49862e-07		Y106G6D.2	67.7602	-2.44096	0.526707	-4.63438	3.58016e-06	6.79072e-05	E02H4.7
E02H4.7	283.857	-2.42107	0.384848	-6.29098	3.15464e-10	1.97729e-08		F30A10.13	491.753	-2.42355	0.415637	-5.83093	5.51203e-09	2.49862e-07	ttr-42
ttr-42	2672.37	-2.39759	0.369338	-6.49159	8.49344e-11	6.2194e-09		E02H4.7	283.857	-2.42107	0.384848	-6.29098	3.15464e-10	1.97729e-08	ifa-4
ifa-4	4664.04	-2.39549	0.371669	-6.44522	1.15432e-10	8.13958e-09		ttr-42	2672.37	-2.39759	0.369338	-6.49159	8.49344e-11	6.2194e-09	clec-51
clec-51	1105.82	-2.39256	0.348502	-6.86526	6.63721e-12	6.52202e-10		ifa-4	4664.04	-2.39549	0.371669	-6.44522	1.15432e-10	8.13958e-09	E04F6.15
E04F6.15	829.217	-2.39225	0.453626	-5.27362	1.33762e-07	4.14933e-06		clec-51	1105.82	-2.39256	0.348502	-6.86526	6.63721e-12	6.52202e-10	ugt-63
ugt-63	600.725	-2.38176	0.497923	-4.78339	1.72363e-06	3.66144e-05		E04F6.15	829.217	-2.39225	0.453626	-5.27362	1.33762e-07	4.14933e-06	F30A10.15
F30A10.15	95.1861	-2.38139	0.516469	-4.6109	4.00939e-06	7.4654e-05		ugt-63	600.725	-2.38176	0.497923	-4.78339	1.72363e-06	3.66144e-05	F59A6.12
F59A6.12	1225.42	-2.37443	0.371705	-6.38795	1.68128e-10	1.11824e-08		F30A10.15	95.1861	-2.38139	0.516469	-4.6109	4.00939e-06	7.4654e-05	lec-6
lec-6	11942.5	-2.36682	0.347152	-6.81781	9.24386e-12	8.85492e-10		F59A6.12	1225.42	-2.37443	0.371705	-6.38795	1.68128e-10	1.11824e-08	ttr-1
ttr-1	400.887	-2.36647	0.370008	-6.39574	1.59771e-10	1.07676e-08		lec-6	11942.5	-2.36682	0.347152	-6.81781	9.24386e-12	8.85492e-10	cest-9.1
cest-9.1	215.538	-2.36394	0.429023	-5.51006	3.58714e-08	1.29468e-06		ttr-1	400.887	-2.36647	0.370008	-6.39574	1.59771e-10	1.07676e-08	vit-4
vit-4	29863.2	-2.35938	0.353886	-6.66708	2.6094e-11	2.17179e-09		cest-9.1	215.538	-2.36394	0.429023	-5.51006	3.58714e-08	1.29468e-06	dhs-20
dhs-20	459.605	-2.35823	0.44977	-5.24319	1.57827e-07	4.79814e-06		vit-4	29863.2	-2.35938	0.353886	-6.66708	2.6094e-11	2.17179e-09	asp-4
asp-4	16281.5	-2.35406	0.347174	-6.78065	1.19634e-11	1.11106e-09		dhs-20	459.605	-2.35823	0.44977	-5.24319	1.57827e-07	4.79814e-06	C50B6.7
C50B6.7	890.581	-2.34297	0.409541	-5.72097	1.05915e-08	4.50612e-07		asp-4	16281.5	-2.35406	0.347174	-6.78065	1.19634e-11	1.11106e-09	paic-1
paic-1	1310.49	-2.33424	0.350701	-6.65593	2.81523e-11	2.31777e-09		C50B6.7	890.581	-2.34297	0.409541	-5.72097	1.05915e-08	4.50612e-07	F22E5.1
F22E5.1	183.024	-2.32338	0.575434	-4.03762	5.39963e-05	0.000675775		paic-1	1310.49	-2.33424	0.350701	-6.65593	2.81523e-11	2.31777e-09	tsp-1
tsp-1	123.549	-2.31021	0.458803	-5.03529	4.77136e-07	1.23803e-05		F22E5.1	183.024	-2.32338	0.575434	-4.03762	5.39963e-05	0.000675775	ver-4
ver-4	85.0287	-2.30704	0.570945	-4.04074	5.3282e-05	0.000669586		tsp-1	123.549	-2.31021	0.458803	-5.03529	4.77136e-07	1.23803e-05	far-3
far-3	1523.63	-2.30109	0.396356	-5.80561	6.41317e-09	2.84778e-07		ver-4	85.0287	-2.30704	0.570945	-4.04074	5.3282e-05	0.000669586	Y116A8C.48
Y116A8C.48	50.297	-2.29894	0.57038	-4.03054	5.56497e-05	0.000692484		far-3	1523.63	-2.30109	0.396356	-5.80561	6.41317e-09	2.84778e-07	col-8
col-8	17768.3	-2.29723	0.350275	-6.55835	5.44067e-11	4.16416e-09		Y116A8C.48	50.297	-2.29894	0.57038	-4.03054	5.56497e-05	0.000692484	ins-12
ins-12	72.9962	-2.2933	0.510083	-4.49594	6.92645e-06	0.000121222		col-8	17768.3	-2.29723	0.350275	-6.55835	5.44067e-11	4.16416e-09	Y59H11AR.4
Y59H11AR.4	222.208	-2.28808	0.457636	-4.99979	5.73932e-07	1.45693e-05		ins-12	72.9962	-2.2933	0.510083	-4.49594	6.92645e-06	0.000121222	dhs-26
dhs-26	229.93	-2.281	0.38484	-5.92714	3.08264e-09	1.48113e-07		Y59H11AR.4	222.208	-2.28808	0.457636	-4.99979	5.73932e-07	1.45693e-05	gba-4
gba-4	1003.12	-2.28085	0.481109	-4.74081	2.12865e-06	4.37537e-05		dhs-26	229.93	-2.281	0.38484	-5.92714	3.08264e-09	1.48113e-07	nekl-2
nekl-2	399.521	-2.27779	0.36699	-6.20669	5.41128e-10	3.15783e-08		gba-4	1003.12	-2.28085	0.481109	-4.74081	2.12865e-06	4.37537e-05	F53C11.1		Downregulated genes	281
F53C11.1	659.893	-2.27772	0.393718	-5.78516	7.24439e-09	3.16159e-07		nekl-2	399.521	-2.27779	0.36699	-6.20669	5.41128e-10	3.15783e-08	F44A6.5		Upregulated genes	570
F44A6.5	477.97	-2.27673	0.360798	-6.31026	2.78565e-10	1.76784e-08		F53C11.1	659.893	-2.27772	0.393718	-5.78516	7.24439e-09	3.16159e-07	C27A7.8
C27A7.8	942.692	-2.27542	0.428109	-5.31504	1.06635e-07	3.39071e-06		F44A6.5	477.97	-2.27673	0.360798	-6.31026	2.78565e-10	1.76784e-08	C04H5.7
C04H5.7	1206.17	-2.26763	0.367435	-6.17151	6.76402e-10	3.87715e-08		C27A7.8	942.692	-2.27542	0.428109	-5.31504	1.06635e-07	3.39071e-06	T28A11.25
T28A11.25	74.6548	-2.26745	0.545049	-4.16009	3.18129e-05	0.000435017		C04H5.7	1206.17	-2.26763	0.367435	-6.17151	6.76402e-10	3.87715e-08	F23D12.11
F23D12.11	2713.59	-2.26648	0.39234	-5.77683	7.61223e-09	3.31262e-07		T28A11.25	74.6548	-2.26745	0.545049	-4.16009	3.18129e-05	0.000435017	ugt-6
ugt-6	206.868	-2.26381	0.452465	-5.00328	5.63623e-07	1.43554e-05		F23D12.11	2713.59	-2.26648	0.39234	-5.77683	7.61223e-09	3.31262e-07	F10C2.3
F10C2.3	256.594	-2.26041	0.406859	-5.55574	2.76431e-08	1.03448e-06		ugt-6	206.868	-2.26381	0.452465	-5.00328	5.63623e-07	1.43554e-05	ZC21.10
ZC21.10	63.4098	-2.25474	0.545442	-4.13378	3.56845e-05	0.000476763		F10C2.3	256.594	-2.26041	0.406859	-5.55574	2.76431e-08	1.03448e-06	F17C11.11
F17C11.11	4278.19	-2.25209	0.348936	-6.45418	1.08807e-10	7.70809e-09		ZC21.10	63.4098	-2.25474	0.545442	-4.13378	3.56845e-05	0.000476763	Y14H12A.1
Y14H12A.1	383.3	-2.2514	0.465694	-4.83452	1.3347e-06	2.95048e-05		F17C11.11	4278.19	-2.25209	0.348936	-6.45418	1.08807e-10	7.70809e-09	ZK512.7
ZK512.7	1772.89	-2.24844	0.483203	-4.6532	3.26829e-06	6.26944e-05		Y14H12A.1	383.3	-2.2514	0.465694	-4.83452	1.3347e-06	2.95048e-05	his-38
his-38	73.5159	-2.23901	0.542832	-4.12468	3.71245e-05	0.000491262		ZK512.7	1772.89	-2.24844	0.483203	-4.6532	3.26829e-06	6.26944e-05	fip-6
fip-6	97.4343	-2.22069	0.512623	-4.33201	1.47752e-05	0.000230812		his-38	73.5159	-2.23901	0.542832	-4.12468	3.71245e-05	0.000491262	W02H3.1
W02H3.1	391.547	-2.22022	0.477138	-4.6532	3.26828e-06	6.26944e-05		fip-6	97.4343	-2.22069	0.512623	-4.33201	1.47752e-05	0.000230812	nhx-2
nhx-2	1782.91	-2.2196	0.320268	-6.93045	4.195e-12	4.3763e-10		W02H3.1	391.547	-2.22022	0.477138	-4.6532	3.26828e-06	6.26944e-05	grd-5
grd-5	1527.29	-2.21617	0.32738	-6.76941	1.29305e-11	1.18641e-09		nhx-2	1782.91	-2.2196	0.320268	-6.93045	4.195e-12	4.3763e-10	Y47H10A.5
Y47H10A.5	190.558	-2.20792	0.397354	-5.55655	2.75153e-08	1.03223e-06		grd-5	1527.29	-2.21617	0.32738	-6.76941	1.29305e-11	1.18641e-09	ttr-38
ttr-38	109.295	-2.20768	0.494445	-4.46496	8.00828e-06	0.000136742		Y47H10A.5	190.558	-2.20792	0.397354	-5.55655	2.75153e-08	1.03223e-06	clec-190
clec-190	501.097	-2.20549	0.373885	-5.89883	3.66085e-09	1.71564e-07		ttr-38	109.295	-2.20768	0.494445	-4.46496	8.00828e-06	0.000136742	C06B8.2
C06B8.2	143.066	-2.20199	0.424576	-5.18632	2.1449e-07	6.30675e-06		clec-190	501.097	-2.20549	0.373885	-5.89883	3.66085e-09	1.71564e-07	scav-6
scav-6	649.789	-2.20197	0.363841	-6.05202	1.43037e-09	7.53839e-08		C06B8.2	143.066	-2.20199	0.424576	-5.18632	2.1449e-07	6.30675e-06	C17H12.8
C17H12.8	2892.5	-2.20148	0.391655	-5.62097	1.89892e-08	7.55153e-07		scav-6	649.789	-2.20197	0.363841	-6.05202	1.43037e-09	7.53839e-08	Y70C5A.3
Y70C5A.3	118.624	-2.19877	0.443707	-4.95546	7.21593e-07	1.77841e-05		C17H12.8	2892.5	-2.20148	0.391655	-5.62097	1.89892e-08	7.55153e-07	T08D10.3		Downregulated genes	-281
T08D10.3	116.028	-2.19648	0.454911	-4.82838	1.37651e-06	3.02098e-05		Y70C5A.3	118.624	-2.19877	0.443707	-4.95546	7.21593e-07	1.77841e-05	Y40A1A.6		Upregulated genes	570
Y40A1A.6	1324.13	-2.19151	0.42441	-5.16365	2.42177e-07	6.97278e-06		T08D10.3	116.028	-2.19648	0.454911	-4.82838	1.37651e-06	3.02098e-05	C18A3.10
C18A3.10	108.605	-2.18963	0.469472	-4.66402	3.10092e-06	6.00129e-05		Y40A1A.6	1324.13	-2.19151	0.42441	-5.16365	2.42177e-07	6.97278e-06	acbp-3
acbp-3	905.019	-2.18783	0.410556	-5.32894	9.87864e-08	3.18101e-06		C18A3.10	108.605	-2.18963	0.469472	-4.66402	3.10092e-06	6.00129e-05	dct-16
dct-16	26666.3	-2.18469	0.385945	-5.66063	1.50815e-08	6.19155e-07		acbp-3	905.019	-2.18783	0.410556	-5.32894	9.87864e-08	3.18101e-06	ZK896.5
ZK896.5	115.943	-2.18241	0.442958	-4.9269	8.35435e-07	2.01976e-05		dct-16	26666.3	-2.18469	0.385945	-5.66063	1.50815e-08	6.19155e-07	C17B7.5
C17B7.5	70.5844	-2.1815	0.509013	-4.28575	1.82125e-05	0.000276841		ZK896.5	115.943	-2.18241	0.442958	-4.9269	8.35435e-07	2.01976e-05	C40H1.2
C40H1.2	127.6	-2.18135	0.482337	-4.52246	6.11241e-06	0.000108254		C17B7.5	70.5844	-2.1815	0.509013	-4.28575	1.82125e-05	0.000276841	ZK563.7
ZK563.7	110.518	-2.17674	0.463543	-4.69586	2.65485e-06	5.26511e-05		C40H1.2	127.6	-2.18135	0.482337	-4.52246	6.11241e-06	0.000108254	T16G1.6
T16G1.6	641.489	-2.17402	0.362222	-6.00189	1.95028e-09	9.9347e-08		ZK563.7	110.518	-2.17674	0.463543	-4.69586	2.65485e-06	5.26511e-05	ugt-43
ugt-43	136.132	-2.17337	0.496815	-4.3746	1.21658e-05	0.000195874		T16G1.6	641.489	-2.17402	0.362222	-6.00189	1.95028e-09	9.9347e-08	F35C12.7
F35C12.7	232.6	-2.16701	0.391745	-5.53168	3.1717e-08	1.16405e-06		ugt-43	136.132	-2.17337	0.496815	-4.3746	1.21658e-05	0.000195874	atic-1
atic-1	1977.23	-2.16693	0.345579	-6.27043	3.60042e-10	2.21121e-08		F35C12.7	232.6	-2.16701	0.391745	-5.53168	3.1717e-08	1.16405e-06	clec-178
clec-178	155.302	-2.16495	0.425493	-5.0881	3.61676e-07	9.76718e-06		atic-1	1977.23	-2.16693	0.345579	-6.27043	3.60042e-10	2.21121e-08	gst-38
gst-38	83.5204	-2.15748	0.50409	-4.27994	1.86941e-05	0.00028111		clec-178	155.302	-2.16495	0.425493	-5.0881	3.61676e-07	9.76718e-06	C45B2.1
C45B2.1	2439.25	-2.13394	0.374707	-5.69495	1.23407e-08	5.19231e-07		gst-38	83.5204	-2.15748	0.50409	-4.27994	1.86941e-05	0.00028111	fbxb-7
fbxb-7	92.8103	-2.13269	0.49746	-4.28716	1.80974e-05	0.000275366		C45B2.1	2439.25	-2.13394	0.374707	-5.69495	1.23407e-08	5.19231e-07	F10A3.17
F10A3.17	1530.5	-2.129	0.323421	-6.58277	4.61756e-11	3.57005e-09		fbxb-7	92.8103	-2.13269	0.49746	-4.28716	1.80974e-05	0.000275366	Y40H7A.10
Y40H7A.10	4757.26	-2.12858	0.347532	-6.12484	9.07751e-10	5.02762e-08		F10A3.17	1530.5	-2.129	0.323421	-6.58277	4.61756e-11	3.57005e-09	asp-12
asp-12	1585.78	-2.12585	0.393634	-5.40056	6.64333e-08	2.22958e-06		Y40H7A.10	4757.26	-2.12858	0.347532	-6.12484	9.07751e-10	5.02762e-08	F35E12.9
F35E12.9	891.832	-2.11923	0.339152	-6.24863	4.14069e-10	2.50265e-08		asp-12	1585.78	-2.12585	0.393634	-5.40056	6.64333e-08	2.22958e-06	F52E4.5
F52E4.5	551.304	-2.11689	0.38905	-5.44118	5.293e-08	1.83222e-06		F35E12.9	891.832	-2.11923	0.339152	-6.24863	4.14069e-10	2.50265e-08	ckb-2
ckb-2	703.088	-2.11603	0.345441	-6.1256	9.03426e-10	5.02193e-08		F52E4.5	551.304	-2.11689	0.38905	-5.44118	5.293e-08	1.83222e-06	F54H12.5
F54H12.5	534.157	-2.11485	0.381694	-5.54067	3.01308e-08	1.1166e-06		ckb-2	703.088	-2.11603	0.345441	-6.1256	9.03426e-10	5.02193e-08	cyp-35A3
cyp-35A3	133.008	-2.11048	0.435306	-4.84826	1.24547e-06	2.79659e-05		F54H12.5	534.157	-2.11485	0.381694	-5.54067	3.01308e-08	1.1166e-06	cyp-33D3
cyp-33D3	66.0034	-2.10748	0.530069	-3.97586	7.01266e-05	0.000832904		cyp-35A3	133.008	-2.11048	0.435306	-4.84826	1.24547e-06	2.79659e-05	F17C11.6
F17C11.6	597.816	-2.10547	0.366449	-5.74558	9.16044e-09	3.93022e-07		cyp-33D3	66.0034	-2.10748	0.530069	-3.97586	7.01266e-05	0.000832904	T23F11.6
T23F11.6	189.896	-2.10235	0.409502	-5.1339	2.83796e-07	7.98981e-06		F17C11.6	597.816	-2.10547	0.366449	-5.74558	9.16044e-09	3.93022e-07	fbxa-98
fbxa-98	123.815	-2.09776	0.475052	-4.41585	1.00614e-05	0.000166029		T23F11.6	189.896	-2.10235	0.409502	-5.1339	2.83796e-07	7.98981e-06	cld-9
cld-9	329.965	-2.09324	0.432019	-4.84526	1.26448e-06	2.82808e-05		fbxa-98	123.815	-2.09776	0.475052	-4.41585	1.00614e-05	0.000166029	F08G2.5
F08G2.5	183.371	-2.09271	0.438479	-4.77264	1.81823e-06	3.80927e-05		cld-9	329.965	-2.09324	0.432019	-4.84526	1.26448e-06	2.82808e-05	grd-3
grd-3	1252.52	-2.09231	0.340441	-6.14587	7.9526e-10	4.51963e-08		F08G2.5	183.371	-2.09271	0.438479	-4.77264	1.81823e-06	3.80927e-05	ugt-41
ugt-41	1588.54	-2.08823	0.340893	-6.12578	9.02379e-10	5.02193e-08		grd-3	1252.52	-2.09231	0.340441	-6.14587	7.9526e-10	4.51963e-08	F28H7.3
F28H7.3	3120.73	-2.08451	0.349112	-5.97088	2.35975e-09	1.18228e-07		ugt-41	1588.54	-2.08823	0.340893	-6.12578	9.02379e-10	5.02193e-08	T16G1.7
clc-1	931.627	-2.08303	0.373862	-5.57165	2.52343e-08	9.64967e-07		F28H7.3	3120.73	-2.08451	0.349112	-5.97088	2.35975e-09	1.18228e-07	mdmh-35
T16G1.7	2096.11	-2.0759	0.380833	-5.45095	5.01014e-08	1.74222e-06		clc-1	931.627	-2.08303	0.373862	-5.57165	2.52343e-08	9.64967e-07	DH11.2
mdmh-35	2589.45	-2.0699	0.410137	-5.04684	4.49183e-07	1.17552e-05		T16G1.7	2096.11	-2.0759	0.380833	-5.45095	5.01014e-08	1.74222e-06	elo-9
DH11.2	1694.07	-2.06986	0.335289	-6.17337	6.68487e-10	3.85671e-08		mdmh-35	2589.45	-2.0699	0.410137	-5.04684	4.49183e-07	1.17552e-05	ugt-12
elo-9	479.433	-2.06835	0.438864	-4.71296	2.44139e-06	4.90565e-05		DH11.2	1694.07	-2.06986	0.335289	-6.17337	6.68487e-10	3.85671e-08	K08D9.9
ugt-12	957.924	-2.06124	0.418047	-4.93064	8.19625e-07	1.99102e-05		elo-9	479.433	-2.06835	0.438864	-4.71296	2.44139e-06	4.90565e-05	nex-3
K08D9.9	432.974	-2.05929	0.440264	-4.67739	2.90556e-06	5.70291e-05		ugt-12	957.924	-2.06124	0.418047	-4.93064	8.19625e-07	1.99102e-05	nlp-56
nex-3	1896.06	-2.05043	0.373354	-5.49192	3.97594e-08	1.42488e-06		K08D9.9	432.974	-2.05929	0.440264	-4.67739	2.90556e-06	5.70291e-05	Y22D7AR.10
nlp-56	658.621	-2.05022	0.421208	-4.86748	1.13029e-06	2.57716e-05		nex-3	1896.06	-2.05043	0.373354	-5.49192	3.97594e-08	1.42488e-06	T15B7.1
Y22D7AR.10	3469.79	-2.04649	0.438373	-4.66837	3.03602e-06	5.89816e-05		nlp-56	658.621	-2.05022	0.421208	-4.86748	1.13029e-06	2.57716e-05	C52A10.3
T15B7.1	3601.29	-2.03285	0.359288	-5.65798	1.53164e-08	6.25428e-07		Y22D7AR.10	3469.79	-2.04649	0.438373	-4.66837	3.03602e-06	5.89816e-05	K04G2.10
C52A10.3	69.7226	-2.02791	0.504572	-4.01907	5.84276e-05	0.000722917		T15B7.1	3601.29	-2.03285	0.359288	-5.65798	1.53164e-08	6.25428e-07	grd-14
K04G2.10	816.151	-2.02775	0.392022	-5.17254	2.30931e-07	6.72525e-06		C52A10.3	69.7226	-2.02791	0.504572	-4.01907	5.84276e-05	0.000722917	prmt-6
grd-14	227.451	-2.02311	0.388979	-5.20108	1.98138e-07	5.85987e-06		K04G2.10	816.151	-2.02775	0.392022	-5.17254	2.30931e-07	6.72525e-06	cyp-29A2
prmt-6	261.431	-2.02174	0.413635	-4.88773	1.02004e-06	2.36471e-05		grd-14	227.451	-2.02311	0.388979	-5.20108	1.98138e-07	5.85987e-06	B0416.10
cyp-29A2	384.607	-2.02072	0.45785	-4.4135	1.01714e-05	0.000167482		prmt-6	261.431	-2.02174	0.413635	-4.88773	1.02004e-06	2.36471e-05	fgt-2
B0416.10	122.428	-2.02041	0.455471	-4.43587	9.17015e-06	0.000154162		cyp-29A2	384.607	-2.02072	0.45785	-4.4135	1.01714e-05	0.000167482	swt-3
F14E5.1	184.147	-2.01913	0.50573	-3.99251	6.53787e-05	0.000787803		B0416.10	122.428	-2.02041	0.455471	-4.43587	9.17015e-06	0.000154162	R03D7.2
swt-3	1183.42	-2.01857	0.348043	-5.79976	6.64092e-09	2.93182e-07		F14E5.1	184.147	-2.01913	0.50573	-3.99251	6.53787e-05	0.000787803	Y73B6BL.44
R03D7.2	209.676	-2.01769	0.411809	-4.89957	9.60456e-07	2.25404e-05		swt-3	1183.42	-2.01857	0.348043	-5.79976	6.64092e-09	2.93182e-07	grd-13
Y73B6BL.44	320.727	-2.01439	0.394083	-5.11159	3.19451e-07	8.81441e-06		R03D7.2	209.676	-2.01769	0.411809	-4.89957	9.60456e-07	2.25404e-05	C49A9.2
grd-13	259.874	-2.00667	0.465622	-4.30965	1.63516e-05	0.000251567		Y73B6BL.44	320.727	-2.01439	0.394083	-5.11159	3.19451e-07	8.81441e-06	nhr-68
C49A9.2	960.912	-2.00369	0.39038	-5.13266	2.85677e-07	8.02794e-06		grd-13	259.874	-2.00667	0.465622	-4.30965	1.63516e-05	0.000251567	pmt-2
nhr-68	1849.1	-2.00251	0.380442	-5.26364	1.41229e-07	4.36321e-06		C49A9.2	960.912	-2.00369	0.39038	-5.13266	2.85677e-07	8.02794e-06	spe-6
pmt-2	10455	-2.00195	0.343801	-5.823	5.78005e-09	2.5817e-07		nhr-68	1849.1	-2.00251	0.380442	-5.26364	1.41229e-07	4.36321e-06	F20D6.6
W02B12.1	845.674	-1.99609	0.364982	-5.46901	4.52564e-08	1.5956e-06		pmt-2	10455	-2.00195	0.343801	-5.823	5.78005e-09	2.5817e-07	F53B6.4
kmo-1	405.196	-1.99535	0.380222	-5.24786	1.53876e-07	4.69676e-06		spe-6	209.457	2.00154	0.403008	4.9665	6.81705e-07	1.69658e-05	C43E11.5
K09D9.1	138.517	-1.9928	0.448469	-4.44355	8.84847e-06	0.000149414		F20D6.6	134.672	2.01944	0.49356	4.09157	4.28454e-05	0.000556333	ZK858.8
cept-1	1330.03	-1.99233	0.435748	-4.5722	4.82634e-06	8.8036e-05		F53B6.4	489.547	2.0215	0.483616	4.17996	2.91567e-05	0.000403412	meg-3
Y106G6D.1	96.3996	-1.99066	0.474176	-4.19813	2.69123e-05	0.000377094		C43E11.5	106.336	2.04078	0.519364	3.92939	8.51601e-05	0.000985618	ceh-39
linc-7	1434.19	-1.98808	0.424228	-4.68635	2.78115e-06	5.48701e-05		ZK858.8	116.093	2.06054	0.490539	4.20056	2.66256e-05	0.000374043	C33F10.11
tsp-2	112.274	-1.98587	0.460298	-4.31432	1.60097e-05	0.000247808		meg-3	522.297	2.06269	0.406062	5.07973	3.77973e-07	1.01354e-05	Y44A6D.5
Y49E10.18	416.542	-1.98514	0.429899	-4.61769	3.88034e-06	7.26063e-05		ceh-39	177.771	2.07709	0.443402	4.68445	2.80714e-06	5.53112e-05	sip-1
clec-54	455.748	-1.98494	0.410272	-4.83811	1.31079e-06	2.91454e-05		C33F10.11	246.047	2.08395	0.486668	4.28208	1.85154e-05	0.000279885	ZK418.2
F43H9.4	423.085	-1.98348	0.462998	-4.28398	1.8358e-05	0.000278496		Y44A6D.5	70.2508	2.08799	0.529395	3.94411	8.00973e-05	0.000935554	ubxn-5
kynu-1	1711.48	-1.98145	0.349435	-5.67043	1.42439e-08	5.9438e-07		sip-1	14563.2	2.0895	0.351172	5.95007	2.68036e-09	1.30848e-07	cyn-2
F58F9.3	495.222	-1.97662	0.366526	-5.39287	6.93425e-08	2.31106e-06		ZK418.2	114.514	2.09526	0.52499	3.99105	6.57819e-05	0.000790785	T23G11.1
Y71H2B.1	537.064	-1.97559	0.362089	-5.4561	4.86715e-08	1.70026e-06		ubxn-5	209.631	2.10666	0.527504	3.99364	6.50676e-05	0.00078592	T02E1.6
C54C6.7	114.112	-1.96984	0.453317	-4.3454	1.39023e-05	0.000219882		cyn-2	466.413	2.10998	0.463434	4.55293	5.29036e-06	9.5358e-05	B0379.2
K02B12.2	98.7417	-1.96968	0.472325	-4.17017	3.0437e-05	0.000419534		T23G11.1	494.138	2.11383	0.508691	4.15543	3.2468e-05	0.00044193	cbd-1
dgat-2	506.501	-1.96953	0.47703	-4.12874	3.64762e-05	0.000484367		T02E1.6	202.893	2.11385	0.503915	4.19486	2.73043e-05	0.000380949	btb-2
D1065.6	362.973	-1.95339	0.45012	-4.3397	1.4268e-05	0.000225198		B0379.2	132.061	2.11631	0.529749	3.99493	6.47135e-05	0.000782263	col-14
ttr-2	17259.2	-1.94789	0.356128	-5.46963	4.50972e-08	1.59368e-06		cbd-1	15264	2.11752	0.392352	5.397	6.77643e-08	2.26342e-06	Y95B8A.4
col-143	12855	-1.94693	0.433715	-4.48896	7.15705e-06	0.000124724		btb-2	83.064	2.12953	0.514252	4.14103	3.45751e-05	0.000465206	ssq-1
pcp-1	4357.25	-1.9446	0.322498	-6.02979	1.64171e-09	8.47624e-08		col-14	853.554	2.13133	0.452833	4.70665	2.51821e-06	5.02027e-05	ugt-18
irg-3	365.15	-1.94064	0.396132	-4.89896	9.6343e-07	2.25407e-05		Y95B8A.4	62.9189	2.13366	0.533909	3.9963	6.43411e-05	0.000778998	irld-1
dao-3	762.279	-1.94019	0.33417	-5.806	6.39822e-09	2.84778e-07		ssq-1	973.39	2.13943	0.397103	5.38758	7.14122e-08	2.36452e-06	D1081.5
C07H4.1	472.142	-1.93904	0.379577	-5.10844	3.24837e-07	8.94683e-06		ugt-18	211.365	2.14425	0.444005	4.82934	1.36988e-06	3.01078e-05	Y39H10A.1
C09B8.5	232.274	-1.93405	0.409845	-4.71897	2.37045e-06	4.77845e-05		irld-1	64.4381	2.14644	0.527396	4.06988	4.70383e-05	0.000603064	Y106G6H.13
W09G10.9	232.155	-1.93256	0.451542	-4.27992	1.86964e-05	0.00028111		D1081.5	92.3887	2.15037	0.540619	3.97761	6.961e-05	0.000829601	F53A9.8
D2007.1	722.683	-1.93198	0.407555	-4.74042	2.13278e-06	4.37794e-05		Y39H10A.1	61.1148	2.15142	0.539948	3.98449	6.76257e-05	0.000810753	C39D10.7
K08D8.6	3011.6	-1.93172	0.369389	-5.22949	1.69978e-07	5.11233e-06		Y106G6H.13	208.877	2.15192	0.497725	4.32351	1.53564e-05	0.00023891	pgp-6
F35E12.10	2292.29	-1.93113	0.373976	-5.16379	2.41993e-07	6.97278e-06		F53A9.8	6149.13	2.15871	0.349796	6.17134	6.7712e-10	3.87715e-08	sulp-6
ttr-46	7974.96	-1.93095	0.361619	-5.33973	9.30828e-08	3.02291e-06		C39D10.7	5197.25	2.1609	0.357895	6.03779	1.56239e-09	8.14955e-08	lin-41
C16C4.18	311.215	-1.93012	0.394636	-4.89089	1.0038e-06	2.33062e-05		pgp-6	756.405	2.1614	0.395987	5.45826	4.80833e-08	1.68358e-06	hsp-12.3
valv-1	317.679	-1.92752	0.438763	-4.39308	1.11757e-05	0.000181468		sulp-6	70.1505	2.16446	0.529834	4.08516	4.40458e-05	0.00056907	Y105C5B.18
acox-1.4	881.208	-1.92732	0.346485	-5.5625	2.65938e-08	1.0026e-06		lin-41	4617.61	2.17013	0.382202	5.67797	1.36301e-08	5.71902e-07	C27C12.3
F53H4.2	7890.93	-1.92556	0.378062	-5.09326	3.51965e-07	9.53875e-06		hsp-12.3	2407.22	2.17283	0.453416	4.79214	1.65012e-06	3.52496e-05	T22B3.3
tag-120	1303.18	-1.91495	0.365508	-5.23914	1.61325e-07	4.8947e-06		Y105C5B.18	80.2025	2.17789	0.520902	4.18101	2.9022e-05	0.000402581	ZK795.2
acp-7	468.648	-1.91457	0.371912	-5.14791	2.63405e-07	7.49892e-06		C27C12.3	127.63	2.18089	0.513049	4.25085	2.12959e-05	0.000312785	ZC581.7
C17E7.12	842.265	-1.91397	0.363573	-5.26433	1.40702e-07	4.35576e-06		T22B3.3	191.363	2.18141	0.498481	4.37612	1.20811e-05	0.000194923	rips-1
T24C4.4	376.784	-1.91308	0.356888	-5.36046	8.30126e-08	2.72492e-06		ZK795.2	199.269	2.18237	0.472216	4.62156	3.80867e-06	7.13529e-05	F11G11.4
spp-5	18548.4	-1.91281	0.389136	-4.91553	8.85408e-07	2.11706e-05		ZC581.7	88.8554	2.18394	0.52268	4.17835	2.9363e-05	0.000405464	sams-5
kbp-2	2971.42	-1.91008	0.363042	-5.26132	1.43027e-07	4.40981e-06		R08E5.3	2035.21	2.18644	0.344539	6.34599	2.21007e-10	1.4324e-08	Y53F4B.19
C46C2.5	2015.98	-1.90833	0.381441	-5.00296	5.64573e-07	1.43556e-05		F11G11.4	134.228	2.18686	0.51207	4.27063	1.94923e-05	0.000289929	C50F4.10
R11E3.2	97.8659	-1.90437	0.474618	-4.01243	6.00962e-05	0.000739955		sams-5	247.216	2.19254	0.523302	4.18982	2.7917e-05	0.000388315	T19D12.5
lbp-6	15089.9	-1.89804	0.351061	-5.40658	6.42387e-08	2.1704e-06		Y53F4B.19	97.2462	2.19759	0.51675	4.25271	2.11201e-05	0.000310503	F32B6.4
ttr-32	509.084	-1.88916	0.366031	-5.1612	2.45371e-07	7.05141e-06		C50F4.10	102.806	2.20723	0.546484	4.03897	5.36859e-05	0.000672996	C54D10.4
R08B4.3	386.473	-1.88897	0.391531	-4.82457	1.40308e-06	3.07044e-05		T19D12.5	62.0701	2.21012	0.534792	4.13268	3.58557e-05	0.000478631	acdh-5
cest-4	1721.42	-1.88688	0.333103	-5.66456	1.47401e-08	6.10298e-07		F32B6.4	240.846	2.21113	0.537438	4.11419	3.88538e-05	0.000509718	C36F7.5
ule-4	51059.8	-1.88344	0.374357	-5.03114	4.8757e-07	1.26081e-05		C54D10.4	81.1437	2.21569	0.532642	4.15981	3.18512e-05	0.000435091	C17F3.3
ZK185.5	519.217	-1.8822	0.363302	-5.18081	2.2092e-07	6.47082e-06		acdh-5	138.908	2.22955	0.449541	4.95961	7.06342e-07	1.75216e-05	C52E4.7
K06A4.7	6176.79	-1.88114	0.424567	-4.43073	9.39143e-06	0.000157188		C36F7.5	83.8757	2.23012	0.505658	4.41034	1.03211e-05	0.000169579	C28D4.5
W09G12.7	515.83	-1.87976	0.351948	-5.34103	9.24206e-08	3.01321e-06		C17F3.3	60.8185	2.23266	0.561047	3.97945	6.90761e-05	0.000825823	F37A4.4
dhp-2	191.818	-1.87753	0.420564	-4.46432	8.03249e-06	0.000136849		C52E4.7	157.469	2.23643	0.498467	4.48662	7.23634e-06	0.000125962	M88.3
spp-16	846.113	-1.87578	0.359839	-5.21282	1.85988e-07	5.53277e-06		C28D4.5	126.144	2.24241	0.560076	4.00376	6.23428e-05	0.000760851	F42G8.8
cest-31	140.728	-1.87375	0.457358	-4.0969	4.18728e-05	0.000545098		F37A4.4	161.795	2.24386	0.538662	4.16563	3.10496e-05	0.000427034	F59A7.2
C49G7.10	832.5	-1.87111	0.358452	-5.21997	1.7895e-07	5.35479e-06		M88.3	64.0385	2.24555	0.538925	4.16672	3.09018e-05	0.000425557	C55C3.3
T04F3.4	493.693	-1.87088	0.371077	-5.04177	4.61251e-07	1.20091e-05		F42G8.8	130.575	2.24563	0.506669	4.43215	9.33e-06	0.000156676	icmt-1
clec-53	154.352	-1.86842	0.417911	-4.47087	7.79031e-06	0.00013377		F59A7.2	432.234	2.25107	0.369362	6.09449	1.09784e-09	5.97184e-08	F47B8.10
C41G11.1	4454.29	-1.86832	0.390779	-4.78103	1.74398e-06	3.69953e-05		C55C3.3	97.6893	2.25183	0.530127	4.24773	2.15951e-05	0.000315711	acs-6
ttr-36	1744.14	-1.86557	0.374135	-4.98636	6.15275e-07	1.55153e-05		icmt-1	72.8668	2.25508	0.511262	4.41082	1.02981e-05	0.000169385	K02F6.3
T12B5.14	211.242	-1.86297	0.458677	-4.06163	4.8732e-05	0.000621119		F47B8.10	334.564	2.25521	0.456615	4.93897	7.85346e-07	1.92e-05	nhr-61
C25E10.10	569.39	-1.86093	0.379478	-4.90392	9.39422e-07	2.20808e-05		acs-6	154.09	2.25538	0.520514	4.33298	1.47108e-05	0.000230041	M7.7
ugt-44	1198.58	-1.86067	0.429938	-4.32776	1.50633e-05	0.000235071		K02F6.3	116.278	2.25588	0.462771	4.87473	1.08958e-06	2.49555e-05	ZK1073.1
C31G12.1	255.015	-1.85693	0.412504	-4.50162	6.74385e-06	0.000118336		nhr-61	508.065	2.25808	0.362367	6.23146	4.62109e-10	2.74937e-08	cest-8
C32D5.12	207.942	-1.85341	0.39154	-4.73364	2.20524e-06	4.50241e-05		M7.7	74.5436	2.25968	0.553145	4.08514	4.40506e-05	0.00056907	F26A1.3
nuc-1	2437.98	-1.85085	0.344523	-5.3722	7.77806e-08	2.56424e-06		ZK1073.1	1502.53	2.26614	0.32407	6.99276	2.6954e-12	2.9324e-10	C32D5.4
C29F9.2	119.322	-1.85049	0.450725	-4.10559	4.03287e-05	0.000525896		cest-8	152.568	2.27573	0.429173	5.30258	1.14177e-07	3.60047e-06	Y9D1A.1
anmt-2	633.75	-1.85008	0.335493	-5.5145	3.49764e-08	1.26538e-06		F26A1.3	63.8251	2.27814	0.574826	3.96318	7.39576e-05	0.000871189	F58A6.9
M79.2	1443.54	-1.84316	0.356063	-5.17651	2.2607e-07	6.5963e-06		C32D5.4	67.4683	2.27995	0.56247	4.05346	5.04649e-05	0.0006404	Y38H6C.15
lbp-2	21768.8	-1.84236	0.37192	-4.95365	7.28341e-07	1.79214e-05		Y9D1A.1	108.974	2.2841	0.481402	4.74469	2.08825e-06	4.29812e-05	pzf-1
T12B5.15	2445.9	-1.84134	0.337222	-5.46033	4.75261e-08	1.6679e-06		F58A6.9	118.663	2.28616	0.520903	4.38885	1.13953e-05	0.000184837	T09A12.1
T05F1.13	346.472	-1.83935	0.381178	-4.82543	1.39701e-06	3.06155e-05		Y38H6C.15	60.8533	2.28969	0.558771	4.09773	4.17214e-05	0.000543592	C05C12.5
R03G8.6	1033.97	-1.83872	0.348178	-5.28097	1.28502e-07	4.00248e-06		pzf-1	158.299	2.29491	0.466315	4.92138	8.59371e-07	2.06452e-05	C50C3.2
F40H3.2	216.256	-1.83568	0.394192	-4.65682	3.21135e-06	6.18358e-05		T09A12.1	63.2441	2.29689	0.556233	4.12937	3.63766e-05	0.000483888	clik-2
T19D7.6	169.93	-1.83187	0.422633	-4.33442	1.46148e-05	0.000229246		C05C12.5	164.909	2.29776	0.490159	4.68778	2.76181e-06	5.45592e-05	Y71F9AL.2
D1086.1	228.105	-1.83089	0.429224	-4.26558	1.99384e-05	0.000295124		C50C3.2	100.237	2.30195	0.476589	4.83006	1.36495e-06	3.00427e-05	C06A8.6
tba-4	2332.47	-1.8274	0.351293	-5.20191	1.97252e-07	5.84502e-06		clik-2	212.218	2.30527	0.486714	4.7364	2.17546e-06	4.45954e-05	T14G10.8
T28C6.8	705.517	-1.82688	0.394959	-4.62549	3.73708e-06	7.00979e-05		Y71F9AL.2	103.208	2.30538	0.48174	4.78552	1.70543e-06	3.63293e-05	meg-1
F21D5.4	345.899	-1.82296	0.385467	-4.72922	2.25379e-06	4.57089e-05		C06A8.6	277.802	2.30894	0.446666	5.16926	2.35018e-07	6.81821e-06	R07C3.13
Y62H9A.4	4136.61	-1.81945	0.340012	-5.35113	8.74048e-08	2.85679e-06		T14G10.8	151.313	2.30964	0.440319	5.24539	1.55953e-07	4.75065e-06	clec-4
F20D6.11	799.405	-1.81815	0.33143	-5.48576	4.11699e-08	1.46509e-06		meg-1	975.803	2.31096	0.412843	5.59767	2.17252e-08	8.41975e-07	T21G5.1
cpr-6	28842.1	-1.80936	0.327631	-5.52255	3.34123e-08	1.21747e-06		R07C3.13	118.353	2.31105	0.460972	5.01343	5.34689e-07	1.37102e-05	C31H1.5
C18A11.3	231.015	-1.80856	0.392617	-4.60643	4.09639e-06	7.61808e-05		clec-4	1095.35	2.31561	0.486588	4.75887	1.94676e-06	4.0507e-05	T05F1.8
ttr-53	4045.15	-1.80829	0.362927	-4.98251	6.27636e-07	1.57488e-05		T21G5.1	78.6693	2.31684	0.514082	4.50675	6.58294e-06	0.000115913	C48B6.4
ugt-64	690.18	-1.80737	0.34	-5.31581	1.06182e-07	3.3834e-06		C31H1.5	189.467	2.318	0.509652	4.54821	5.41049e-06	9.69496e-05	F31F6.1
F56F10.1	1698.14	-1.80723	0.32722	-5.52299	3.33275e-08	1.21729e-06		T05F1.8	87.0365	2.31889	0.487827	4.75351	1.99915e-06	4.1371e-05	gskl-2
C08A9.10	1947	-1.79987	0.369382	-4.87265	1.1011e-06	2.51814e-05		C48B6.4	90.7124	2.32115	0.591174	3.92634	8.62497e-05	0.000997471	K07A12.5
F09E10.15	308.13	-1.79927	0.376709	-4.77628	1.78563e-06	3.77736e-05		F31F6.1	92.4141	2.32326	0.54082	4.2958	1.74061e-05	0.000266445	K05F1.9
mdt-10	2171.09	-1.79877	0.428239	-4.20039	2.66454e-05	0.000374043		gska-3	229.472	2.32979	0.446813	5.21425	1.84565e-07	5.50425e-06	M151.7
C08B6.11	417.86	-1.7937	0.405262	-4.42602	9.59854e-06	0.000160302		K07A12.5	137.915	2.33019	0.457071	5.09809	3.43097e-07	9.35746e-06	clec-67
dhs-21	631.888	-1.79172	0.369529	-4.84866	1.243e-06	2.79648e-05		K05F1.9	209.111	2.33261	0.534687	4.36258	1.2854e-05	0.000205434	F17C11.13
asp-14	2279.28	-1.79017	0.330795	-5.4117	6.24296e-08	2.11774e-06		M151.7	105.425	2.33331	0.499337	4.67281	2.97104e-06	5.80897e-05	clp-3
skr-4	449.016	-1.78873	0.374599	-4.77505	1.79661e-06	3.78528e-05		clec-67	443.707	2.33833	0.362037	6.45881	1.05528e-10	7.5107e-09	K11C4.1
C52B11.5	1566.13	-1.78843	0.442256	-4.04388	5.25739e-05	0.000662875		kin-5	120.595	2.33903	0.501304	4.66589	3.07288e-06	5.96216e-05	W01B6.6
EEED8.3	7849.17	-1.78816	0.35018	-5.10639	3.2838e-07	9.0118e-06		F17C11.13	678.295	2.34065	0.347773	6.73041	1.69187e-11	1.4725e-09	acd-1
T07D4.5	2726.71	-1.78745	0.36485	-4.89913	9.62642e-07	2.25407e-05		clp-3	87.5694	2.34154	0.498929	4.69313	2.69059e-06	5.32904e-05	R09A8.1
cyp-35A5	165.226	-1.7871	0.447237	-3.99587	6.44566e-05	0.000779777		K11C4.1	129.934	2.34611	0.553918	4.23548	2.28067e-05	0.000328326	mrp-4
exc-15	2913.03	-1.78378	0.345315	-5.16565	2.39609e-07	6.92502e-06		W01B6.6	52.9734	2.35276	0.576458	4.08141	4.47629e-05	0.000576805	oac-9
F25E2.2	3971.5	-1.78329	0.376727	-4.73365	2.20522e-06	4.50241e-05		acd-1	145	2.35411	0.525462	4.48007	7.46179e-06	0.000129148	K07A1.5
C10G8.4	7612.41	-1.78136	0.347161	-5.13121	2.87886e-07	8.07511e-06		R09A8.1	101.37	2.35967	0.518241	4.55324	5.28264e-06	9.53317e-05	ZK637.12
F08B6.1	1505.83	-1.77914	0.370189	-4.80604	1.5395e-06	3.33069e-05		mrp-4	2145.31	2.36168	0.375859	6.28341	3.3122e-10	2.05911e-08	Y71G12B.3
F07H5.13	166.663	-1.77642	0.415644	-4.27391	1.92079e-05	0.0002871		oac-9	83.1508	2.36215	0.536185	4.40547	1.05556e-05	0.000172792	F35B3.4
F54C9.3	3472.3	-1.77403	0.34784	-5.10013	3.39428e-07	9.28156e-06		K07A1.5	111.281	2.36315	0.560884	4.21327	2.51705e-05	0.000356957	ZK596.2
mec-17	1254.49	-1.77164	0.400671	-4.4217	9.79292e-06	0.000162738		ZK637.12	86.8745	2.36574	0.501244	4.71974	2.36146e-06	4.77049e-05	M28.9
lec-9	3938.75	-1.77084	0.369309	-4.79502	1.62662e-06	3.47965e-05		Y71G12B.3	68.9898	2.36816	0.55784	4.24523	2.1837e-05	0.00031767	vap-1
gpx-1	1288.91	-1.7697	0.362672	-4.87963	1.06287e-06	2.4454e-05		F35B3.4	208.995	2.37287	0.453324	5.23437	1.65546e-07	5.01279e-06	decr-1.2
acp-6	16758.6	-1.76739	0.356912	-4.9519	7.34935e-07	1.80545e-05		ZK596.2	100.239	2.38069	0.555996	4.28185	1.85345e-05	0.000279885	Y60C6A.3
blos-4	2058.79	-1.76638	0.388241	-4.5497	5.37233e-06	9.64928e-05		M28.9	162.348	2.38124	0.500817	4.75472	1.98718e-06	4.12354e-05	C18H2.5
K10D11.5	428.67	-1.75932	0.354812	-4.95847	7.10518e-07	1.75966e-05		vap-1	63.2765	2.38586	0.567155	4.20672	2.59103e-05	0.000365407	abt-1
F10E9.5	2288.68	-1.75796	0.366143	-4.80129	1.57646e-06	3.38183e-05		decr-1.2	87.2407	2.38831	0.563171	4.24083	2.22692e-05	0.000322322	hrg-1
F55D12.2	709.854	-1.75758	0.338582	-5.19102	2.09145e-07	6.17344e-06		Y60C6A.3	71.0975	2.39473	0.526099	4.55186	5.31726e-06	9.56165e-05	clec-151
F44E2.9	2441.43	-1.75313	0.355243	-4.93502	8.0144e-07	1.94996e-05		C18H2.5	58.7829	2.39929	0.594875	4.03327	5.50051e-05	0.000686707	col-146
F54D5.4	5518.42	-1.753	0.345521	-5.07351	3.90553e-07	1.03814e-05		abt-1	113.519	2.39939	0.456736	5.25334	1.49367e-07	4.5683e-06	msp-56
ifb-1	5520.45	-1.75078	0.356769	-4.90732	9.23273e-07	2.18413e-05		hrg-1	2743.4	2.40296	0.427872	5.61607	1.95354e-08	7.69709e-07	F36D1.4
ZK1320.3	4988.19	-1.74518	0.356693	-4.89268	9.9474e-07	2.31311e-05		clec-151	171.774	2.40385	0.516425	4.65478	3.24319e-06	6.237e-05	msrp-1
ttr-31	468.491	-1.74263	0.365722	-4.76489	1.88955e-06	3.94783e-05		col-146	875.128	2.40577	0.467411	5.14702	2.64652e-07	7.52036e-06	clp-8
trpp-12	394.571	-1.74243	0.409113	-4.25904	2.05309e-05	0.000303303		msp-56	359.701	2.41365	0.521025	4.6325	3.61284e-06	6.83567e-05	pgp-12
spp-17	12230.6	-1.74204	0.399952	-4.35564	1.32682e-05	0.000211167		F36D1.4	72.9385	2.42086	0.545391	4.43875	9.0482e-06	0.000152448	C53D6.10
ubl-5	2514.87	-1.74103	0.35441	-4.91247	8.99348e-07	2.14151e-05		msrp-1	114.351	2.42413	0.526557	4.60373	4.14996e-06	7.6989e-05	meg-2
F56C9.7	5411.35	-1.73886	0.345534	-5.03239	4.8439e-07	1.25472e-05		clp-8	53.5504	2.42837	0.610631	3.97682	6.98442e-05	0.000830442	cpg-1
C10C6.7	190.339	-1.73754	0.441839	-3.93252	8.40595e-05	0.000977336		pgp-12	121.204	2.42846	0.450747	5.38763	7.13912e-08	2.36452e-06	cyp-14A1
F13A7.11	257.493	-1.73719	0.404295	-4.29684	1.73253e-05	0.000265474		C53D6.10	141.146	2.43402	0.525278	4.63378	3.59045e-06	6.80176e-05	T28H11.8
F55B11.4	1402.59	-1.73661	0.363704	-4.77478	1.79907e-06	3.78528e-05		meg-2	247.636	2.44089	0.44259	5.51501	3.48763e-08	1.26477e-06	ZK945.6
F43G9.13	2108.51	-1.73473	0.367548	-4.71973	2.3616e-06	4.77049e-05		cpg-1	12358.3	2.44173	0.403213	6.05569	1.39817e-09	7.42006e-08	C08F11.10
C03B1.14	279.64	-1.73364	0.434187	-3.99284	6.52871e-05	0.000787728		cyp-14A1	361.808	2.44383	0.388913	6.28374	3.30517e-10	2.05911e-08	F59A6.4
Y47D3A.32	188.462	-1.73179	0.420625	-4.11719	3.8352e-05	0.000504875		T28H11.8	117.621	2.44454	0.479518	5.09791	3.43433e-07	9.35746e-06	F36H12.4
drd-5	700.39	-1.7308	0.359123	-4.81951	1.43913e-06	3.14482e-05		ZK945.6	59.7376	2.44772	0.581064	4.21248	2.52577e-05	0.00035786	B0280.11
C35B1.4	5706.14	-1.72911	0.344417	-5.0204	5.15635e-07	1.32663e-05		C08F11.10	66.618	2.44842	0.54216	4.51605	6.30032e-06	0.000111194	irld-18
LLC1.2	3590.22	-1.728	0.341767	-5.05607	4.27991e-07	1.12976e-05		F59A6.4	130.492	2.45432	0.539521	4.54907	5.38833e-06	9.66662e-05	Y62F5A.10
pqn-68	853.586	-1.7279	0.377054	-4.58263	4.59174e-06	8.42612e-05		F36H12.4	58.4269	2.45435	0.593198	4.1375	3.51115e-05	0.00047076	Y69F12A.1
acp-1	208.269	-1.72772	0.427638	-4.04015	5.34179e-05	0.00067074		B0280.11	84.3761	2.46037	0.61271	4.01556	5.93049e-05	0.000732581	ssp-10
sdz-27	2719.13	-1.72716	0.350481	-4.92796	8.30922e-07	2.01525e-05		irld-18	61.1422	2.46687	0.618036	3.99146	6.56687e-05	0.000790048	T05C12.1
mdt-11	2873.98	-1.72057	0.351259	-4.89828	9.66773e-07	2.25842e-05		Y62F5A.10	49.9635	2.46759	0.580926	4.24769	2.15987e-05	0.000315711	ZK507.3
ctsa-3.1	2561.02	-1.71838	0.335627	-5.11991	3.05683e-07	8.51162e-06		Y69F12A.1	51.5711	2.46793	0.569091	4.33661	1.44694e-05	0.000227434	T23F11.2
asm-2	445.664	-1.71512	0.357042	-4.80371	1.55754e-06	3.35069e-05		ssp-10	233.845	2.46833	0.404117	6.10797	1.00908e-09	5.5087e-08	T27A3.5
calu-2	590.684	-1.71289	0.390309	-4.38855	1.1411e-05	0.000184894		T05C12.1	203.125	2.48069	0.465878	5.32478	1.01076e-07	3.24788e-06	F58E6.5
gst-26	884.59	-1.71176	0.383355	-4.46521	7.99909e-06	0.000136739		ZK507.3	52.3465	2.48273	0.570638	4.35079	1.35647e-05	0.000215436	msrp-3
M04D5.3	417.402	-1.7113	0.416612	-4.10766	3.99693e-05	0.000522551		T23F11.2	110.583	2.48552	0.516213	4.81492	1.47257e-06	3.20869e-05	C45G9.9
H06H21.8	2522.92	-1.71046	0.350367	-4.88192	1.05059e-06	2.42409e-05		T27A3.5	178.768	2.48581	0.470189	5.28683	1.24455e-07	3.89236e-06	hrpa-2
ppat-1	761.919	-1.70329	0.403896	-4.21716	2.474e-05	0.000352493		F58E6.5	276.838	2.48914	0.505394	4.92515	8.42962e-07	2.03151e-05	ZK354.6
EEED8.13	164.384	-1.70241	0.425674	-3.99932	6.35259e-05	0.000772124		msrp-3	62.242	2.49408	0.616626	4.04473	5.2384e-05	0.00066205	C09H10.9
cest-5.1	286.176	-1.7007	0.394832	-4.30741	1.65179e-05	0.000253869		C45G9.9	40.5542	2.49827	0.62351	4.00679	6.15504e-05	0.000752387	F38A5.6
erg-28	786.836	-1.69441	0.401748	-4.21759	2.46925e-05	0.000352145		H28G03.1	4445.5	2.4986	0.321754	7.76556	8.12833e-15	1.4916e-12	Y32H12A.8
F42F12.4	438.962	-1.69248	0.369265	-4.58338	4.57526e-06	8.41616e-05		ZK354.6	68.982	2.50211	0.540291	4.63103	3.63846e-06	6.85011e-05	F07F6.1
T11B7.2	142.274	-1.69237	0.425736	-3.97515	7.03353e-05	0.000834328		C09H10.9	44.5083	2.5046	0.599228	4.17971	2.91878e-05	0.000403412	ZK892.3
C33D9.13	232.101	-1.69072	0.39453	-4.2854	1.82412e-05	0.000277001		F38A5.6	47.3524	2.50718	0.597597	4.19544	2.72341e-05	0.000380902	C01G5.3
fbxa-51	362.449	-1.6901	0.380821	-4.43804	9.07805e-06	0.000152782		Y32H12A.8	3118.52	2.50757	0.319718	7.84308	4.39639e-15	8.47613e-13	C16A11.7
clec-170	161.781	-1.68841	0.416272	-4.05604	4.99124e-05	0.000635101		F07F6.1	160.039	2.51172	0.43549	5.76757	8.04245e-09	3.47996e-07	Y57G11C.5
ZK384.7	210.063	-1.6841	0.401508	-4.19442	2.73565e-05	0.000381214		ZK892.3	59.2197	2.51633	0.571201	4.40534	1.0562e-05	0.000172792	C16C8.18
ugt-22	3728.35	-1.68396	0.324778	-5.18495	2.1607e-07	6.34096e-06		C01G5.3	44.3543	2.51768	0.627781	4.01044	6.06061e-05	0.000744573	ptp-5.1
fat-6	13736.2	-1.68242	0.34282	-4.90758	9.2205e-07	2.18413e-05		C16A11.7	61.1336	2.51786	0.561918	4.48084	7.43504e-06	0.000128832	myo-2
act-5	12336.3	-1.68194	0.352209	-4.7754	1.79352e-06	3.78528e-05		Y57G11C.5	107.253	2.51788	0.486392	5.17664	2.25915e-07	6.5963e-06	W03A5.1
kbp-3	4660.64	-1.68123	0.36298	-4.63175	3.6259e-06	6.8478e-05		C16C8.18	106.262	2.51979	0.498658	5.05316	4.3457e-07	1.14127e-05	ZK616.61
T19B10.2	640.878	-1.67841	0.35302	-4.75444	1.98997e-06	4.1237e-05		ptp-5.1	73.5471	2.52558	0.629188	4.01404	5.96887e-05	0.000736725	abu-14
far-5	345.217	-1.67709	0.379146	-4.42333	9.71919e-06	0.000161962		myo-2	294.389	2.53121	0.534459	4.73603	2.17947e-06	4.46176e-05	C38C10.3
fip-5	291.757	-1.67585	0.419052	-3.99915	6.35706e-05	0.000772124		W03A5.1	44.9909	2.53859	0.600356	4.22848	2.35278e-05	0.000338068	C14C10.1
F08F1.4	662.883	-1.67473	0.355715	-4.70806	2.50089e-06	4.99227e-05		ZK616.61	78.8034	2.54068	0.566886	4.48182	7.40087e-06	0.000128389	irld-14
Y62H9A.5	17868.9	-1.67472	0.367917	-4.55189	5.31666e-06	9.56165e-05		abu-14	108.441	2.54469	0.559886	4.54502	5.493e-06	9.83124e-05	frk-1
alh-10	773.192	-1.67454	0.402481	-4.16054	3.17501e-05	0.00043488		C38C10.3	53.4495	2.54622	0.585503	4.34877	1.36906e-05	0.000216983	F01G10.5
skr-16	467.933	-1.67432	0.384054	-4.3596	1.30299e-05	0.00020781		C14C10.1	271.407	2.5503	0.49758	5.12542	2.96883e-07	8.29692e-06	R148.7
C32D5.6	1012.92	-1.67307	0.34465	-4.85442	1.20742e-06	2.72448e-05		irld-14	46.2154	2.55071	0.599774	4.25279	2.11126e-05	0.000310503	H32C10.1
txdc-12.2	538.19	-1.67234	0.339953	-4.91932	8.68468e-07	2.08081e-05		frk-1	76.1686	2.55767	0.558411	4.58027	4.64384e-06	8.50124e-05	T05D4.5
ostf-4	2048.68	-1.66739	0.401749	-4.15033	3.31995e-05	0.000451081		F01G10.5	89.0063	2.55978	0.525943	4.86702	1.13293e-06	2.57933e-05	spe-15
CD4.10	523.789	-1.66738	0.357521	-4.66372	3.10544e-06	6.00241e-05		R148.7	152.708	2.56741	0.545837	4.70362	2.55583e-06	5.08197e-05	nsph-3.1
ule-1	8440.69	-1.66045	0.371461	-4.47004	7.82054e-06	0.000134138		H32C10.1	103.246	2.56836	0.485423	5.29098	1.21665e-07	3.81292e-06	F26D2.10
C45B2.2	242.235	-1.65984	0.421451	-3.93838	8.20323e-05	0.000955224		T05D4.5	73.3964	2.56842	0.579624	4.43117	9.37216e-06	0.000157038	tag-10
linc-8	445.077	-1.65944	0.372704	-4.45243	8.49032e-06	0.000143685		spe-15	645.087	2.56957	0.347158	7.40174	1.34416e-13	1.89565e-11	K09C6.7
T02G5.3	188.746	-1.65811	0.414376	-4.00145	6.29544e-05	0.000766474		Y69E1A.2	644.603	2.57002	0.465043	5.52642	3.26837e-08	1.19665e-06	M176.9
F45D3.4	4307.32	-1.65753	0.361038	-4.59102	4.41079e-06	8.13326e-05		F26D2.10	69.4516	2.57155	0.594735	4.32386	1.53321e-05	0.000238776	F35E2.9
psmd-9	2489.56	-1.65363	0.342113	-4.83358	1.341e-06	2.96011e-05		tag-10	323.916	2.57308	0.381849	6.73849	1.6004e-11	1.409e-09	F08H9.2
ZK637.14	371.254	-1.65361	0.397053	-4.16472	3.11737e-05	0.00042814		K09C6.7	88.7852	2.58149	0.609001	4.23889	2.24627e-05	0.000323986	Y119C1B.1
ssna-1	3436.09	-1.65222	0.368951	-4.47815	7.52917e-06	0.000129872		M176.9	66.5155	2.58607	0.531533	4.86531	1.14277e-06	2.59783e-05	W03C9.1
ZK899.2	794.976	-1.64798	0.342972	-4.80499	1.54757e-06	3.34027e-05		F35E2.9	87.101	2.58797	0.542017	4.77471	1.79968e-06	3.78528e-05	Y57G11C.23
EEED8.15	258.142	-1.64786	0.389339	-4.23246	2.31149e-05	0.000332449		F08H9.2	194.05	2.58953	0.484867	5.3407	9.25862e-08	3.01321e-06	ZK484.7
calm-1	321.298	-1.64765	0.41706	-3.95063	7.79457e-05	0.000912522		Y119C1B.1	63.0546	2.59074	0.578056	4.48182	7.40104e-06	0.000128389	R07E5.15
fpn-1.1	521.867	-1.64539	0.348684	-4.71885	2.37181e-06	4.77845e-05		W03C9.1	48.063	2.59222	0.604052	4.29138	1.77567e-05	0.000271039	F54F12.1
F42A9.6	2552.97	-1.64156	0.340668	-4.81864	1.44539e-06	3.15396e-05		Y57G11C.23	52.0204	2.59508	0.580129	4.47328	7.70273e-06	0.000132656	ssq-3
R04A9.9	180.336	-1.64113	0.406022	-4.04199	5.30002e-05	0.000667146		ZK484.7	76.9455	2.59649	0.624148	4.16005	3.18173e-05	0.000435017	F41C3.1
mec-5	609.838	-1.64024	0.361008	-4.54349	5.53301e-06	9.89124e-05		R07E5.15	129.117	2.59974	0.527622	4.92729	8.33788e-07	2.01899e-05	ssp-19
F17H10.2	2415	-1.64022	0.371298	-4.41753	9.98364e-06	0.000164925		F54F12.1	62.6221	2.60098	0.541561	4.80275	1.56501e-06	3.36202e-05	F36A2.10
ZK856.7	3907.97	-1.63819	0.349109	-4.69249	2.69901e-06	5.33878e-05		ssq-3	255.65	2.60314	0.530696	4.90515	9.33545e-07	2.19765e-05	C17H12.12
F37C4.5	3669.09	-1.63645	0.3381	-4.84014	1.29751e-06	2.88923e-05		F41C3.1	41.354	2.60433	0.628414	4.14429	3.40872e-05	0.000460785	hdl-1
F52E1.14	10040.4	-1.63398	0.405424	-4.03031	5.57025e-05	0.000692576		ssp-19	49.3587	2.60483	0.614032	4.24217	2.21374e-05	0.000321012	mpz-4
F58H1.8	1742.53	-1.63312	0.3748	-4.35731	1.3167e-05	0.000209777		F36A2.10	230.137	2.6051	0.437113	5.95978	2.52576e-09	1.24096e-07	ZK809.1
T20D3.2	7699.31	-1.63234	0.346539	-4.71041	2.4722e-06	4.94646e-05		C17H12.12	156.152	2.60519	0.526301	4.95001	7.42109e-07	1.82014e-05	msp-79
gly-19	317.85	-1.63065	0.398802	-4.08886	4.33494e-05	0.000562398		hdl-1	49.3911	2.60964	0.580032	4.49913	6.82318e-06	0.00011959	T09F5.10
K11D12.7	1126.18	-1.63023	0.355957	-4.57983	4.6535e-06	8.5087e-05		mpz-4	89.3862	2.61045	0.500083	5.22003	1.7889e-07	5.35479e-06	ZK1225.4
W01B11.6	2089.47	-1.63008	0.331369	-4.91922	8.68883e-07	2.08081e-05		ZK809.1	32.1033	2.62524	0.66783	3.931	8.4594e-05	0.000982801	K01D12.7
C35C5.8	190.788	-1.62356	0.393342	-4.12762	3.6654e-05	0.000486304		msp-79	297.718	2.63015	0.527778	4.98344	6.24646e-07	1.56996e-05	F10C1.3
ZK1055.7	670.48	-1.62183	0.34941	-4.64162	3.45697e-06	6.57341e-05		T09F5.10	52.7293	2.6302	0.606357	4.33771	1.43973e-05	0.000226769	ZK938.1
nhx-3	406.84	-1.61933	0.373571	-4.33474	1.45935e-05	0.000229148		ZK1225.4	106.218	2.63219	0.539659	4.87751	1.07433e-06	2.46433e-05	M05D6.3
C01H6.8	241.625	-1.61784	0.384199	-4.21093	2.54324e-05	0.000359666		K01D12.7	96.876	2.63256	0.530441	4.96296	6.94276e-07	1.72504e-05	klp-17
pmp-1	1610.86	-1.61424	0.356462	-4.5285	5.94034e-06	0.000105698		F10C1.3	112.256	2.63503	0.562757	4.68236	2.83598e-06	5.57352e-05	K07F5.6
C01B10.3	857.993	-1.613	0.369537	-4.36494	1.27159e-05	0.000203441		ZK938.1	318.328	2.63506	0.485815	5.42399	5.82837e-08	1.98152e-06	F40E3.5
T10F2.5	1553.39	-1.61009	0.340884	-4.72328	2.32075e-06	4.70045e-05		M05D6.3	40.2967	2.63764	0.6409	4.11552	3.86303e-05	0.000507661	C08F8.6
ttr-35	1760.31	-1.60654	0.38639	-4.15782	3.213e-05	0.000438113		klp-17	62.0408	2.63928	0.573242	4.60412	4.14204e-06	7.69358e-05	ent-3
F10E9.11	3575.89	-1.60644	0.385926	-4.16257	3.14692e-05	0.000431509		K07F5.6	47.0081	2.64512	0.604622	4.37483	1.2153e-05	0.000195874	ipla-4
nhr-101	666.838	-1.60327	0.35042	-4.57527	4.75616e-06	8.68598e-05		F40E3.5	73.737	2.64551	0.523897	5.04967	4.42572e-07	1.16021e-05	elo-8
dhs-19	1117.04	-1.60317	0.343133	-4.67213	2.98087e-06	5.81922e-05		C08F8.6	186.342	2.64601	0.51749	5.11317	3.168e-07	8.75713e-06	Y71G12B.30
ckc-1	1398.74	-1.60249	0.37946	-4.22307	2.41e-05	0.000344987		ent-3	95.1224	2.64839	0.529988	4.99707	5.8207e-07	1.47513e-05	F52H3.6
T28A11.2	1066.97	-1.60219	0.35345	-4.53301	5.815e-06	0.000103832		ipla-4	69.1564	2.65663	0.577341	4.60149	4.19482e-06	7.77266e-05	Y69E1A.4
pgp-2	2060.38	-1.60179	0.335497	-4.77439	1.80256e-06	3.78528e-05		elo-8	76.8382	2.66295	0.534612	4.9811	6.3224e-07	1.58382e-05	dhhc-13
C51E3.6	221.507	-1.60072	0.39848	-4.01707	5.89259e-05	0.00072849		Y71G12B.30	57.5331	2.66299	0.57727	4.61307	3.96773e-06	7.39689e-05	dml-1
pfd-4	5975.04	-1.6003	0.343555	-4.65805	3.19221e-06	6.1545e-05		F52H3.6	167.88	2.66453	0.475898	5.59894	2.15665e-08	8.37957e-07	C33F10.8
qdpr-1	1910.04	-1.59788	0.371815	-4.29751	1.72727e-05	0.000264935		Y69E1A.4	32.4792	2.66701	0.659619	4.04326	5.27141e-05	0.000664093	msp-10
F59C12.4	359.771	-1.59631	0.373768	-4.27087	1.94713e-05	0.0002899		dhhc-13	42.2367	2.6714	0.650647	4.10576	4.02984e-05	0.000525896	C54G4.2
F23F1.10	1577.61	-1.59572	0.357201	-4.46727	7.92243e-06	0.00013558		dml-1	48.8527	2.67225	0.585414	4.56473	5.00144e-06	9.09033e-05	F27D9.2
F40D4.17	340.551	-1.59569	0.384927	-4.14544	3.39158e-05	0.000459175		C33F10.8	43.9824	2.67234	0.63234	4.22612	2.37757e-05	0.000340987	Y45F10B.3
ugt-46	754.701	-1.59434	0.375843	-4.24203	2.21511e-05	0.000321012		msp-10	463.673	2.67632	0.503128	5.31936	1.04131e-07	3.33898e-06	F27C1.3
F57F5.1	32404.9	-1.59153	0.342414	-4.64795	3.35247e-06	6.39068e-05		C54G4.2	67.4336	2.67647	0.549546	4.87033	1.11414e-06	2.54415e-05	F40G12.10
R12C12.9	1479	-1.59041	0.370748	-4.28973	1.78893e-05	0.000272745		F27D9.2	971.473	2.6771	0.447457	5.98291	2.19188e-09	1.1018e-07	spe-17
scav-1	1324.73	-1.58704	0.335363	-4.73232	2.21968e-06	4.5195e-05		Y45F10B.3	36.787	2.6796	0.663598	4.03799	5.3911e-05	0.000675262	B0280.17
F59C6.16	2168.39	-1.58528	0.335126	-4.73041	2.24068e-06	4.55037e-05		F27C1.3	58.1601	2.68017	0.576041	4.65273	3.27569e-06	6.27572e-05	ttbk-5
C49A9.10	2065.08	-1.5819	0.364756	-4.33686	1.44531e-05	0.000227412		F40G12.10	156.504	2.68293	0.559248	4.7974	1.60739e-06	3.44335e-05	C15H7.3
gsnl-1	1064.06	-1.58035	0.356872	-4.42835	9.49568e-06	0.000158758		spe-17	37.6367	2.68387	0.633022	4.23977	2.23751e-05	0.000323335	cyp-13A12
Y62H9A.3	3746.71	-1.57547	0.368558	-4.27468	1.91409e-05	0.00028638		B0280.17	261.83	2.68769	0.517812	5.19048	2.09753e-07	6.1794e-06	Y37E3.19
H41C03.3	287.224	-1.56931	0.368664	-4.25676	2.0741e-05	0.000306111		ttbk-5	87.9925	2.68781	0.57059	4.71058	2.47014e-06	4.94646e-05	nkb-2
T27A8.2	334.24	-1.56777	0.386788	-4.05331	5.0497e-05	0.0006404		C15H7.3	133.249	2.69127	0.497784	5.4065	6.42671e-08	2.1704e-06	C06A1.3
haao-1	956.647	-1.56758	0.342057	-4.5828	4.58792e-06	8.42612e-05		cyp-13A12	135.939	2.69188	0.458687	5.86866	4.39331e-09	2.03387e-07	K07H8.5
timp-1	781.923	-1.56585	0.366447	-4.27305	1.9282e-05	0.000287926		Y37E3.19	56.6108	2.69536	0.650965	4.14055	3.46468e-05	0.000465759	F36H1.3
C36C5.5	641.19	-1.56501	0.377821	-4.14221	3.4398e-05	0.000463642		nkb-2	137.38	2.69624	0.523108	5.15428	2.54607e-07	7.27566e-06	K10C9.7
ugt-17	1439.17	-1.56142	0.333388	-4.6835	2.82019e-06	5.54965e-05		C06A1.3	152.316	2.69989	0.453925	5.94786	2.71666e-09	1.32196e-07	F21D9.2
ttr-45	4882.88	-1.56118	0.357061	-4.37232	1.22935e-05	0.000197722		K07H8.5	54.975	2.70136	0.568105	4.75503	1.98417e-06	4.1229e-05	Y69E1A.8
F55B11.3	2153.5	-1.55516	0.318572	-4.88165	1.05201e-06	2.42409e-05		F36H1.3	54.4048	2.70676	0.657734	4.11529	3.86698e-05	0.000507741	R06B10.2
nlp-27	2452.74	-1.55365	0.335444	-4.63162	3.62824e-06	6.8478e-05		K10C9.7	60.0795	2.70977	0.582591	4.65125	3.29935e-06	6.30519e-05	K09F6.3
C34H4.2	337.22	-1.55347	0.372231	-4.1734	3.0009e-05	0.000414011		F21D9.2	60.1308	2.71049	0.582827	4.6506	3.30976e-06	6.31716e-05	Y71G12B.22
rpac-19	5082.61	-1.55208	0.363677	-4.26775	1.97456e-05	0.000292839		Y69E1A.8	56.7902	2.71718	0.5776	4.70426	2.54783e-06	5.07267e-05	F49F1.5
spp-2	1225.16	-1.55063	0.369645	-4.19492	2.72972e-05	0.000380949		R06B10.2	70.5202	2.71814	0.531452	5.11455	3.14481e-07	8.70885e-06	C09D4.3
T07E3.4	517.657	-1.54334	0.380067	-4.06071	4.89236e-05	0.00062304		K09F6.3	212.562	2.71875	0.433285	6.27475	3.50204e-10	2.1595e-08	Y6E2A.10
C26C6.9	738.588	-1.54239	0.363288	-4.24565	2.17961e-05	0.000317376		Y71G12B.22	51.3919	2.71877	0.587462	4.628	3.69214e-06	6.93403e-05	C35E7.10
F31D5.2	246.329	-1.53837	0.387541	-3.96957	7.20024e-05	0.000852112		F49F1.5	55.5127	2.71964	0.565086	4.81278	1.48842e-06	3.23442e-05	K06A1.2
oig-2	1623.16	-1.52967	0.375581	-4.07281	4.64488e-05	0.000596052		C09D4.3	183.46	2.72004	0.496396	5.47957	4.26356e-08	1.51371e-06	Y43F8C.5
ttr-49	1072.19	-1.52927	0.364565	-4.19479	2.73125e-05	0.000380949		Y6E2A.10	49.6152	2.72483	0.636634	4.28006	1.86841e-05	0.00028111	C17H12.3
lbp-4	5012.47	-1.5276	0.362695	-4.2118	2.53346e-05	0.000358617		C35E7.10	173.642	2.72512	0.45175	6.03238	1.61566e-09	8.37009e-08	Y51H4A.13
C26B9.5	1830.62	-1.52539	0.32861	-4.64195	3.45143e-06	6.57109e-05		K06A1.2	52.794	2.729	0.632958	4.3115	1.6215e-05	0.000250478	Y66A7A.9
F14H3.4	1561.04	-1.5247	0.356091	-4.28177	1.85414e-05	0.000279885		Y43F8C.5	105.484	2.72956	0.544385	5.01403	5.33025e-07	1.36906e-05	C25D7.1
zig-12	2597.19	-1.52441	0.34809	-4.37936	1.19026e-05	0.000192247		C17H12.3	197.753	2.72992	0.532738	5.12431	2.98622e-07	8.33024e-06	F36D3.5
R09F10.1	1386.35	-1.52407	0.351225	-4.33929	1.42945e-05	0.000225382		Y51H4A.13	43.5405	2.73074	0.61711	4.42504	9.6425e-06	0.00016086	E03H12.7
F09E5.11	3062	-1.51548	0.356831	-4.24706	2.16592e-05	0.00031629		Y66A7A.9	36.9497	2.74169	0.685402	4.00013	6.33082e-05	0.000770165	C10G11.8
T05B11.4	321.957	-1.51188	0.373458	-4.04834	5.15824e-05	0.000653077		C25D7.1	60.5786	2.74171	0.573133	4.78372	1.72079e-06	3.66053e-05	ZK930.4
clec-50	2535.99	-1.51039	0.364668	-4.14181	3.4457e-05	0.000464027		F36D3.5	67.5505	2.743	0.548099	5.00457	5.59864e-07	1.42836e-05	W09C3.2
F15A4.10	293.602	-1.50909	0.366259	-4.12028	3.78408e-05	0.000499007		E03H12.7	153.351	2.74434	0.485006	5.65837	1.52819e-08	6.25428e-07	msrp-4
K01C8.1	4136.99	-1.50446	0.351351	-4.28192	1.85286e-05	0.000279885		C10G11.8	489.172	2.75039	0.474637	5.79472	6.84338e-09	3.00379e-07	F31E8.5
pmp-2	2160.46	-1.50313	0.350134	-4.293	1.76275e-05	0.000269563		ZK930.4	92.8184	2.75095	0.526068	5.22927	1.70176e-07	5.11233e-06	msp-45
Y17D7B.4	776.098	-1.50281	0.355778	-4.224	2.40008e-05	0.00034389		W09C3.2	74.8271	2.75188	0.583451	4.71656	2.39868e-06	4.82618e-05	C09B9.7
K12H4.2	1518.65	-1.49982	0.363427	-4.12687	3.67731e-05	0.00048746		msrp-4	32.4294	2.75263	0.675575	4.0745	4.61134e-05	0.000593203	fbxa-155
lron-9	450.308	-1.49873	0.350849	-4.27172	1.9397e-05	0.000289076		F31E8.5	133.511	2.75424	0.518735	5.30954	1.09902e-07	3.48007e-06	C33C12.7
C35C5.10	925.518	-1.49657	0.350665	-4.26782	1.97394e-05	0.000292839		msp-45	633.339	2.76372	0.476619	5.79859	6.68736e-09	2.94379e-07	M70.3
C49C3.9	832.288	-1.49655	0.366068	-4.08818	4.34773e-05	0.000563576		C09B9.7	26.5811	2.76394	0.698003	3.95977	7.50205e-05	0.000881665	T28C6.5
Y106G6D.8	1539.68	-1.4898	0.349211	-4.26618	1.9885e-05	0.000294619		fbxa-155	46.6101	2.76446	0.625128	4.42224	9.76848e-06	0.000162605	Y39B6A.30
cpn-3	9887.01	-1.48456	0.360206	-4.12143	3.7652e-05	0.000497378		C33C12.7	39.8088	2.76624	0.629131	4.39693	1.09795e-05	0.000178663	Y106G6D.3
rpb-8	5063.78	-1.4808	0.334943	-4.42106	9.82158e-06	0.000162778		M70.3	155.012	2.76722	0.498276	5.55359	2.79865e-08	1.04221e-06	C05B5.2
ech-6	11317.2	-1.47921	0.312593	-4.73206	2.22251e-06	4.5195e-05		T28C6.5	51.7369	2.77144	0.603964	4.58875	4.45905e-06	8.21231e-05	nep-13
M7.12	696.539	-1.47796	0.356236	-4.14882	3.342e-05	0.000453268		Y39B6A.30	148.324	2.77197	0.470882	5.88677	3.93827e-09	1.82877e-07	H05L14.1
cri-2	930.199	-1.47508	0.344561	-4.28104	1.86023e-05	0.000280527		Y106G6D.3	239.01	2.77285	0.481755	5.75571	8.62776e-09	3.72264e-07	F59A3.8
R06C1.4	5256.27	-1.47451	0.337622	-4.36734	1.2577e-05	0.000201642		C05B5.2	265.182	2.77316	0.493808	5.61587	1.95573e-08	7.69709e-07	decr-1.3
F07G6.10	553.289	-1.47399	0.350887	-4.20075	2.66033e-05	0.000374043		nep-13	32.2969	2.77846	0.669377	4.15082	3.31292e-05	0.000450528	cdc-25.4
Y47G6A.33	3742.31	-1.46782	0.373463	-3.93031	8.4837e-05	0.000984122		H05L14.1	168.843	2.78084	0.501966	5.53989	3.02666e-08	1.11891e-06	F28A10.12
Y48G1C.13	799.78	-1.46645	0.368695	-3.9774	6.96729e-05	0.000829702		F59A3.8	70.1071	2.78175	0.58448	4.75935	1.94215e-06	4.04663e-05	Y69E1A.3
C49H3.3	7859.58	-1.46423	0.356568	-4.10644	4.01807e-05	0.000524864		decr-1.3	93.4367	2.78193	0.515206	5.39964	6.67738e-08	2.23524e-06	C14C6.2
D2030.11	1693.79	-1.46339	0.369173	-3.96397	7.37122e-05	0.000868971		cdc-25.4	30.5052	2.78375	0.686616	4.0543	5.02854e-05	0.00063878	C27D8.1
F55H12.4	2071.64	-1.46052	0.343146	-4.25625	2.07883e-05	0.000306512		F28A10.12	44.2707	2.785	0.629898	4.42135	9.80853e-06	0.000162738	K01D12.15
F01F1.2	4575.35	-1.45598	0.362213	-4.01969	5.82757e-05	0.000722211		Y69E1A.3	28.5265	2.78754	0.708614	3.93379	8.3618e-05	0.000972945	dod-6
mel-32	10089.1	-1.45338	0.311513	-4.66555	3.07785e-06	5.96422e-05		C14C6.2	173.489	2.78775	0.461587	6.03951	1.54587e-09	8.09114e-08	msp-81
ZK813.1	8530.63	-1.45239	0.366593	-3.96186	7.43676e-05	0.000875342		C27D8.1	250.396	2.78804	0.494154	5.64204	1.68052e-08	6.80744e-07	cylc-1
ZK813.2	8395.59	-1.45235	0.369604	-3.92946	8.51364e-05	0.000985618		K01D12.15	55.7607	2.78896	0.57081	4.88597	1.02921e-06	2.38219e-05	F13E9.14
anp-1	2681.63	-1.45142	0.321875	-4.50927	6.50499e-06	0.000114673		dod-6	255.284	2.78904	0.483272	5.77116	7.87298e-09	3.41633e-07	ptp-5.3
D1014.4	3134.83	-1.44718	0.338524	-4.27496	1.91168e-05	0.000286301		msp-81	887.705	2.79035	0.480683	5.80498	6.43756e-09	2.8503e-07	msp-76
erh-2	2294.52	-1.44368	0.34836	-4.14423	3.40952e-05	0.000460785		Y59E9AL.6	426.331	2.79202	0.455081	6.13522	8.50417e-10	4.81513e-08	ssp-34
gst-5	625.091	-1.44207	0.364688	-3.95426	7.67718e-05	0.000900163		F13E9.14	38.6846	2.79537	0.662502	4.21941	2.44942e-05	0.000349679	T20F5.5
F54E2.1	2784.47	-1.44124	0.356607	-4.04154	5.31023e-05	0.000667878		ptp-5.3	65.0672	2.79626	0.62358	4.4842	7.31883e-06	0.000127252	clp-6
alh-13	790.789	-1.43963	0.332752	-4.32643	1.51549e-05	0.000236258		msp-76	790.491	2.79632	0.478204	5.84756	4.98849e-09	2.27484e-07	C01G5.4
sec-61.G	9401.22	-1.43609	0.324801	-4.42145	9.80418e-06	0.000162738		ssp-34	238.466	2.79924	0.510123	5.48738	4.0795e-08	1.45515e-06	C06C6.7
ttr-47	4024.76	-1.43075	0.344876	-4.14859	3.34528e-05	0.00045331		T20F5.5	55.5317	2.79936	0.569751	4.9133	8.95562e-07	2.13798e-05	Y47G6A.26
lys-1	9369.76	-1.43015	0.337352	-4.23934	2.24177e-05	0.000323644		clp-6	126.264	2.80538	0.458622	6.11697	9.53716e-10	5.24406e-08	C04C11.25
F10E9.4	3571.1	-1.42885	0.353953	-4.03682	5.41803e-05	0.00067752		C01G5.4	41.2245	2.8079	0.628004	4.47115	7.78019e-06	0.000133747	rnh-1.1
pen-2	2195.66	-1.42711	0.345906	-4.12572	3.69577e-05	0.00048948		C06C6.7	28.9103	2.80886	0.706891	3.97354	7.08109e-05	0.000839315	hasp-2
cpg-9	2806.92	-1.42568	0.350988	-4.06191	4.86719e-05	0.000620919		Y47G6A.26	75.3254	2.81395	0.556871	5.05315	4.34581e-07	1.14127e-05	dhhc-12
txdc-12.1	510.888	-1.42409	0.348948	-4.08109	4.48251e-05	0.000577119		C04C11.25	567.474	2.81449	0.476717	5.9039	3.5501e-09	1.67404e-07	F42G4.2
K11D12.13	3154.26	-1.41986	0.334226	-4.2482	2.15492e-05	0.000315592		rnh-1.1	151.94	2.81748	0.519442	5.42405	5.82623e-08	1.98152e-06	F54H5.5
sec-22	560.525	-1.41294	0.354571	-3.98493	6.75007e-05	0.000810168		hasp-2	66.5359	2.81976	0.563363	5.00522	5.57978e-07	1.42593e-05	ifas-3
mutd-1	2761.88	-1.41063	0.346292	-4.07354	4.63047e-05	0.000595162		dhhc-12	90.4989	2.82292	0.506079	5.57802	2.43275e-08	9.35688e-07	F40G12.5
vit-1	51771	-1.40965	0.323764	-4.35394	1.33713e-05	0.000212587		F42G4.2	93.2014	2.82339	0.514207	5.49077	4.00187e-08	1.43081e-06	F36H12.5
tre-2	1999.34	-1.40834	0.326236	-4.31692	1.58218e-05	0.000245649		F54H5.5	106.297	2.82541	0.520523	5.42801	5.69843e-08	1.94603e-06	F21H7.2
R10H10.3	5428.68	-1.39602	0.351861	-3.96753	7.26199e-05	0.000858753		Y105C5B.14	67.5602	2.82694	0.556641	5.07857	3.80285e-07	1.01642e-05	Y24D9B.1
inx-16	1732.22	-1.39172	0.32972	-4.22092	2.43312e-05	0.000347971		F40G12.5	56.5985	2.83054	0.619655	4.56793	4.92564e-06	8.97397e-05	K04H4.5
ule-2	14619.3	-1.3912	0.353118	-3.93977	8.15594e-05	0.000950444		F36H12.5	99.9459	2.83193	0.538728	5.2567	1.46662e-07	4.49458e-06	gst-19
hgo-1	2254.05	-1.39079	0.338225	-4.11202	3.92215e-05	0.000514099		F21H7.2	106.559	2.83372	0.562717	5.03578	4.75898e-07	1.23693e-05	Y54E2A.9
Y54G2A.52	556.021	-1.3885	0.349673	-3.97085	7.1618e-05	0.000848223		Y24D9B.1	79.0018	2.84115	0.54972	5.16835	2.3617e-07	6.83859e-06	F38H4.4
C17G1.2	1964.34	-1.3873	0.351052	-3.95185	7.75501e-05	0.000908589		K04H4.5	179.605	2.84235	0.534594	5.31683	1.05593e-07	3.37874e-06	W03C9.8
msa-1	1915.22	-1.38599	0.341218	-4.0619	4.86755e-05	0.000620919		gst-19	55.8593	2.84633	0.580216	4.90563	9.3127e-07	2.19569e-05	pgp-14
acl-12	833.706	-1.38138	0.343678	-4.0194	5.83462e-05	0.000722497		Y54E2A.9	128.966	2.85219	0.487833	5.84666	5.01551e-09	2.28033e-07	pgp-9
cest-32	726.057	-1.37538	0.332498	-4.13652	3.5262e-05	0.000471947		F38H4.4	88.6368	2.85543	0.591125	4.83051	1.36187e-06	3.00183e-05	F59A1.15
hphd-1	9245.79	-1.37495	0.326575	-4.21021	2.55132e-05	0.000360475		W03C9.8	26.21	2.85933	0.713608	4.00686	6.15301e-05	0.000752387	myo-5
Y43F4B.10	2327.85	-1.37459	0.347589	-3.95463	7.66527e-05	0.000899458		pgp-14	64.7288	2.8599	0.57051	5.01288	5.36205e-07	1.3726e-05	T27E7.1
R04F11.5	2079.03	-1.37456	0.343909	-3.99686	6.41879e-05	0.000777761		pgp-9	2776.89	2.86088	0.329144	8.69189	3.5647e-18	1.23395e-15	K08F4.5
sec-61.B	2842.93	-1.37374	0.342704	-4.00852	6.10999e-05	0.000749285		F59A1.15	40.5683	2.86301	0.642231	4.45791	8.27639e-06	0.000140533	F08D12.3
C05D2.8	2166.57	-1.36792	0.334255	-4.09246	4.26818e-05	0.000554682		myo-5	224.409	2.86529	0.501796	5.71007	1.12927e-08	4.78392e-07	R08C7.8
C23H5.8	6030.8	-1.36681	0.340818	-4.01039	6.06178e-05	0.000744573		T27E7.1	276.963	2.8712	0.503168	5.70625	1.1549e-08	4.87264e-07	C01G6.2
ftn-2	6843.82	-1.36353	0.342674	-3.97907	6.91848e-05	0.000825826		K08F4.5	210.333	2.87504	0.467557	6.14907	7.79377e-10	4.44595e-08	C17H12.5
C16C8.16	3401.55	-1.36337	0.340603	-4.00282	6.25928e-05	0.000763292		F08D12.3	50.0774	2.8784	0.632131	4.55348	5.27654e-06	9.53317e-05	M70.1
ZK1321.4	2322.43	-1.36246	0.329208	-4.13861	3.49419e-05	0.000469313		R08C7.8	46.6062	2.87881	0.657179	4.38056	1.18374e-05	0.000191396	nsph-4.2
cpz-1	11793.7	-1.3608	0.32425	-4.19675	2.70775e-05	0.00037906		C01G6.2	53.635	2.88403	0.647951	4.451	8.5471e-06	0.000144485	ptp-5.2
W01F3.2	1755.59	-1.35322	0.327253	-4.13508	3.54824e-05	0.000474479		C17H12.5	97.0861	2.88677	0.510919	5.65016	1.60299e-08	6.51184e-07	F44F4.10
F26E4.3	803.12	-1.34871	0.343124	-3.93068	8.47071e-05	0.000983364		M70.1	61.7178	2.88685	0.617915	4.67192	2.98392e-06	5.81922e-05	snf-10
lips-10	1006.49	-1.34131	0.334308	-4.01219	6.01592e-05	0.000740133		Y59E9AL.3	50.9703	2.89044	0.585621	4.93567	7.98745e-07	1.94651e-05	F19B10.5
aps-3	2350.62	-1.33729	0.31831	-4.20122	2.65482e-05	0.000373711		ptp-5.2	71.2165	2.89136	0.541981	5.3348	9.56475e-08	3.09301e-06	F47D12.7
repo-1	3651.32	-1.33647	0.335905	-3.97872	6.92868e-05	0.000826396		F44F4.10	32.0836	2.89519	0.671778	4.30974	1.63445e-05	0.000251567	B0218.7
pfd-6	8770.06	-1.33544	0.323306	-4.13056	3.61874e-05	0.000482636		snf-10	49.778	2.89545	0.606767	4.77193	1.82468e-06	3.81754e-05	F23B2.7
acs-22	2505.49	-1.32731	0.329271	-4.03106	5.55267e-05	0.000691519		F19B10.5	45.4774	2.89866	0.657672	4.40745	1.04593e-05	0.00017148	scrm-8
best-14	1173.18	-1.32353	0.324213	-4.08228	4.45952e-05	0.000575549		F47D12.7	154.208	2.90196	0.568197	5.10732	3.26768e-07	8.98377e-06	msp-31
Y57G11B.5	8859.02	-1.30046	0.322249	-4.03556	5.44711e-05	0.000680599		B0218.7	207.264	2.90304	0.520765	5.57456	2.48152e-08	9.52039e-07	mboa-4
C05D12.3	1375.33	-1.28055	0.321111	-3.98787	6.66701e-05	0.000800829		F23B2.7	54.6054	2.90538	0.613886	4.73277	2.21475e-06	4.51578e-05	C18H7.4
K11H12.8	3785.77	1.22696	0.311387	3.94031	8.13767e-05	0.000949769		scrm-8	30.7705	2.90651	0.699356	4.15599	3.23887e-05	0.000441246	ant-1.3
cdk-5	1466.99	1.27217	0.320887	3.96454	7.35362e-05	0.000868161		msp-31	1058.49	2.91346	0.444403	6.55589	5.53108e-11	4.2122e-09	F55F8.7
tos-1	14389.1	1.31146	0.328083	3.99733	6.40603e-05	0.000776833		mboa-4	83.9547	2.9143	0.523832	5.56342	2.64534e-08	1.0026e-06	clec-10
cchl-1	3752.23	1.32135	0.311213	4.24582	2.17799e-05	0.000317376		C18H7.4	80.0107	2.91888	0.574833	5.07778	3.8186e-07	1.01858e-05	ZK616.65
let-607	2416.4	1.3426	0.331967	4.04439	5.24594e-05	0.00066205		ant-1.3	142.327	2.91904	0.493061	5.92024	3.21465e-09	1.53487e-07	hdl-2
asp-6	59726.7	1.34894	0.322296	4.18542	2.84644e-05	0.000395567		F55F8.7	98.0163	2.92324	0.499025	5.8579	4.6876e-09	2.14405e-07	Y39B6A.27
T07D3.9	606.506	1.34945	0.34162	3.95016	7.80988e-05	0.000913612		clec-10	1984.82	2.93251	0.343599	8.53471	1.40512e-17	4.45862e-15	pfk-1.2
slc-17.4	1686.17	1.35857	0.327886	4.14342	3.42163e-05	0.000462011		ZK616.65	31.3461	2.93326	0.697874	4.20314	2.63239e-05	0.000370897	clec-117
coq-1	2477.62	1.36614	0.342255	3.9916	6.56303e-05	0.000790048		hdl-2	51.999	2.93566	0.612641	4.79182	1.65277e-06	3.52568e-05	F13A7.1
ncl-1	1763.71	1.36876	0.338831	4.03964	5.35326e-05	0.000671627		Y39B6A.27	134.77	2.94424	0.462161	6.37058	1.88309e-10	1.24162e-08	F47G6.3
cts-1	21836	1.38619	0.306321	4.52529	6.03126e-06	0.00010719		pfk-1.2	81.942	2.94446	0.605573	4.86227	1.16047e-06	2.63022e-05	C33H5.16
pitr-1	5132.45	1.38861	0.337828	4.11042	3.94935e-05	0.000517219		clec-117	62.8327	2.9447	0.635848	4.63113	3.63671e-06	6.85011e-05	T25B9.6
gfm-1	4198.59	1.3977	0.320499	4.36102	1.29457e-05	0.000206684		F13A7.1	263.071	2.95113	0.525664	5.6141	1.97587e-08	7.75631e-07	nsph-3.2
larp-5	3595.3	1.41573	0.353714	4.00248	6.26824e-05	0.000763773		F47G6.3	24.5969	2.95574	0.723473	4.08548	4.39849e-05	0.00056907	pei-1
dhc-1	9818.57	1.42225	0.357046	3.98338	6.79428e-05	0.000813551		C33H5.16	31.9044	2.9579	0.696596	4.24623	2.17402e-05	0.000317169	K01H12.4
drp-1	3446.96	1.4305	0.3228	4.43153	9.35652e-06	0.000156948		T25B9.6	118.835	2.96805	0.503701	5.89247	3.80463e-09	1.77606e-07	T28F3.5
hecd-1	11172.2	1.43185	0.346723	4.12967	3.63278e-05	0.000483661		C04G2.9	838.909	2.97243	0.47817	6.21626	5.09134e-10	3.00567e-08	sfxn-1.2
mbk-2	5564.38	1.44537	0.365271	3.95697	7.59076e-05	0.000891403		F27C8.5	131.977	2.97368	0.476947	6.23482	4.52291e-10	2.70151e-08	F10G8.1
lip-1	1088.69	1.45238	0.368621	3.94005	8.14653e-05	0.000950075		K01H12.4	116.112	2.97666	0.503262	5.91474	3.32409e-09	1.57234e-07	cysl-4
tts-1	27504.8	1.45326	0.356007	4.08212	4.46276e-05	0.000575549		T28F3.5	274.496	2.9798	0.393245	7.57747	3.52369e-14	5.39669e-12	B0207.7
T08A11.1	1402.94	1.45841	0.365268	3.99272	6.53207e-05	0.000787728		sfxn-1.2	33.9131	2.98075	0.665499	4.47897	7.50058e-06	0.000129525	ant-1.4
asp-5	25033.4	1.4596	0.318606	4.58121	4.623e-06	8.47327e-05		F10G8.1	80.6085	2.98353	0.548223	5.44218	5.26322e-08	1.82606e-06	nep-20
kcc-1	1032.44	1.46888	0.342929	4.28332	1.84124e-05	0.000279045		cysl-4	25.7149	2.98414	0.726296	4.10872	3.97863e-05	0.000520606	nep-10
gcn-2	1290.58	1.47307	0.36328	4.0549	5.01548e-05	0.000637653		B0207.7	45.9959	2.99038	0.61308	4.87763	1.07369e-06	2.46433e-05	ZK1248.20
ptc-1	8286.67	1.47889	0.359284	4.11621	3.85156e-05	0.00050659		ant-1.4	98.8927	2.99425	0.494204	6.05873	1.37202e-09	7.30675e-08	msp-3
smp-1	1040.38	1.48938	0.361396	4.12117	3.76949e-05	0.000497514		nep-20	39.0761	3.00425	0.664803	4.51901	6.21287e-06	0.000109778	T04F3.3
spat-2	4602.96	1.49321	0.360407	4.14313	3.42604e-05	0.000462197		nep-10	25.1338	3.00664	0.719262	4.18017	2.91286e-05	0.000403412	F14H12.3
max-2	3112.17	1.50124	0.375427	3.99876	6.36743e-05	0.000772767		ZK1248.20	35.185	3.00799	0.669074	4.49576	6.93223e-06	0.000121222	F44D12.8
T28B11.1	2542.76	1.50508	0.349145	4.31074	1.62707e-05	0.000251083		msp-3	406.442	3.00807	0.433667	6.93636	4.02335e-12	4.22618e-10	C50E10.1
F55F10.1	7005.93	1.50619	0.358775	4.19815	2.69103e-05	0.000377094		T04F3.3	101.883	3.01283	0.504816	5.96817	2.39934e-09	1.19426e-07	msp-49
gei-8	642.185	1.50667	0.375966	4.00748	6.13706e-05	0.000751999		F14H12.3	51.1718	3.02274	0.621477	4.86381	1.1515e-06	2.61379e-05	C33F10.12
pos-1	7811.96	1.51406	0.382307	3.96033	7.48457e-05	0.000880289		F44D12.8	78.4254	3.02297	0.541662	5.58091	2.39257e-08	9.22562e-07	Y69E1A.1
Y54G11A.7	812.869	1.51708	0.3405	4.45544	8.37204e-06	0.000141936		C50E10.1	213.536	3.02939	0.497152	6.09349	1.10475e-09	5.98807e-08	W04E12.4
mex-6	3764.04	1.51834	0.386356	3.92991	8.49772e-05	0.000984998		msp-49	493.539	3.02946	0.447366	6.77176	1.27223e-11	1.17438e-09	ssp-16
ubr-5	5350.58	1.51884	0.360482	4.21337	2.51583e-05	0.000356957		C33F10.12	106.318	3.03173	0.55162	5.49605	3.88402e-08	1.39522e-06	Y105C5B.11
clec-87	13496.9	1.51975	0.35328	4.30183	1.69392e-05	0.000260082		Y69E1A.1	488.05	3.04296	0.447117	6.80572	1.00543e-11	9.51159e-10	pqn-94
egg-6	3189.77	1.52208	0.380054	4.00491	6.20418e-05	0.000757785		W04E12.4	48.2991	3.04839	0.613031	4.97265	6.60433e-07	1.64903e-05	C44B9.2
rict-1	1556.12	1.52259	0.361366	4.21342	2.51532e-05	0.000356957		ssp-16	152.581	3.04926	0.513786	5.93489	2.94048e-09	1.41729e-07	scrm-6
pup-2	4759.75	1.52561	0.374586	4.0728	4.64522e-05	0.000596052		Y105C5B.11	25.891	3.04944	0.716734	4.25464	2.09384e-05	0.000308426	Y38H8A.4
C28A5.6	250.913	1.53135	0.376693	4.06526	4.79798e-05	0.000613585		pqn-94	162.71	3.05229	0.497988	6.12925	8.82951e-10	4.98082e-08	K08A2.2
ulp-4	3960.06	1.53457	0.343064	4.47314	7.70803e-06	0.000132656		C44B9.2	65.5239	3.05273	0.557632	5.47445	4.38867e-08	1.55451e-06	M02B1.4
ugt-31	481.577	1.53562	0.383224	4.0071	6.14683e-05	0.000752387		scrm-6	30.2605	3.05321	0.702617	4.34548	1.3897e-05	0.000219882	F40F12.3
C29F3.7	3144.76	1.5372	0.364703	4.21493	2.49856e-05	0.000355328		Y38H8A.4	72.7838	3.05349	0.574952	5.31085	1.09113e-07	3.46228e-06	K03H1.12
gap-3	767.829	1.54016	0.387389	3.97574	7.01606e-05	0.000832904		K08A2.2	50.6387	3.06087	0.594198	5.15125	2.58754e-07	7.38029e-06	F40E12.2
oma-1	3049.76	1.54054	0.388505	3.9653	7.33039e-05	0.000866169		M02B1.4	54.3401	3.06112	0.623351	4.91075	9.07289e-07	2.15584e-05	C34F11.5
clh-3	359.7	1.54121	0.384473	4.00864	6.10702e-05	0.000749285		F40F12.3	129.155	3.06117	0.517438	5.91601	3.29843e-09	1.56667e-07	F14F7.4
mfn-1	1930.38	1.54227	0.320533	4.8116	1.49725e-06	3.24853e-05		K03H1.12	67.3388	3.0617	0.592192	5.17011	2.33952e-07	6.80024e-06	Y46G5A.22
atm-1	1533.87	1.54702	0.365911	4.22787	2.35917e-05	0.000338667		F40E12.2	53.7662	3.06319	0.582625	5.25756	1.45979e-07	4.48269e-06	msp-113
B0511.12	2781.02	1.55564	0.366837	4.24069	2.22838e-05	0.000322322		C34F11.5	189.287	3.07294	0.48679	6.31266	2.74275e-10	1.7479e-08	K06H7.8
par-3	3644.14	1.55812	0.367274	4.2424	2.21138e-05	0.000321012		F14F7.4	62.123	3.08149	0.573974	5.36869	7.93121e-08	2.60908e-06	K03H1.9
mask-1	5479.63	1.56419	0.370716	4.21939	2.44966e-05	0.000349679		Y46G5A.22	80.0621	3.08537	0.55553	5.55392	2.79337e-08	1.04221e-06	sst-20
B0393.6	824.875	1.56605	0.393461	3.98019	6.88609e-05	0.000823897		msp-113	117.852	3.08539	0.54898	5.62023	1.90709e-08	7.56428e-07	Y57G7A.6
F37H8.2	338.629	1.56921	0.363934	4.31179	1.61937e-05	0.000250402		K06H7.8	79.6396	3.08635	0.58238	5.29954	1.16095e-07	3.65341e-06	C17F3.1
gyg-2	2913.91	1.57174	0.366258	4.29134	1.77597e-05	0.000271039		K03H1.9	21.448	3.09599	0.767686	4.03289	5.50955e-05	0.000687272	Y37D8A.5
icl-1	21756.4	1.57371	0.364698	4.3151	1.59531e-05	0.000247184		sst-20	111.458	3.09794	0.501686	6.17505	6.6142e-10	3.83045e-08	W03D8.3
let-765	4196.68	1.57997	0.368516	4.28739	1.80782e-05	0.000275348		Y57G7A.6	174.976	3.09914	0.505682	6.12864	8.86356e-10	4.98158e-08	msp-53
glh-2	3684.85	1.58043	0.369947	4.27204	1.9369e-05	0.000288942		C17F3.1	288.104	3.10448	0.429741	7.22408	5.04502e-13	6.35047e-11	cyp-33C8
H28G03.2	657.822	1.59277	0.343992	4.63024	3.65237e-06	6.8678e-05		Y37D8A.5	59.6808	3.10734	0.578304	5.3732	7.7353e-08	2.55567e-06	F13A7.7
lea-1	11817.7	1.5942	0.352545	4.52196	6.1269e-06	0.000108384		W03D8.3	40.6205	3.12057	0.642261	4.85873	1.18144e-06	2.66981e-05	T06C10.3
Y51F10.2	1657.61	1.5951	0.373728	4.26807	1.97172e-05	0.000292839		msp-53	501.02	3.12092	0.490098	6.36795	1.91566e-10	1.25225e-08	ilys-3
mex-3	3868.33	1.59532	0.367225	4.34425	1.39753e-05	0.000220807		cyp-33C8	2396.27	3.12253	0.316259	9.87332	5.43349e-23	3.44823e-20	T22C1.8
pqn-20	3104.6	1.60054	0.384511	4.16252	3.14757e-05	0.000431509		F13A7.7	27.2475	3.12761	0.710957	4.39915	1.08677e-05	0.000177413	Y39G10AR.16
aqp-8	637.64	1.60081	0.395069	4.05199	5.07844e-05	0.000643508		T06C10.3	82.5422	3.12787	0.555128	5.63449	1.75574e-08	7.03729e-07	Y47G6A.13
chs-1	5294.84	1.60233	0.391165	4.0963	4.19806e-05	0.000546035		ilys-3	268.197	3.13018	0.395129	7.9219	2.33907e-15	4.68768e-13	C27D6.11
cdc-25.2	338.012	1.60272	0.405869	3.94885	7.85268e-05	0.000917914		T22C1.8	126.571	3.14638	0.522703	6.01944	1.75023e-09	8.97566e-08	msp-57
ZK370.4	4903.1	1.60415	0.331795	4.83475	1.3331e-06	2.95048e-05		Y39G10AR.16	112.792	3.14694	0.534095	5.8921	3.81308e-09	1.77606e-07	F26A3.5
ssl-1	4051.29	1.60429	0.372185	4.31046	1.62912e-05	0.000251146		Y47G6A.13	64.2186	3.15002	0.56407	5.58444	2.34452e-08	9.06328e-07	B0393.4
pqn-85	3415.93	1.60752	0.384222	4.18383	2.86644e-05	0.000397984		C27D6.11	74.6686	3.16043	0.542625	5.82434	5.73381e-09	2.56858e-07	C38C3.3
cnp-2	203.311	1.62254	0.398896	4.06756	4.75081e-05	0.000608575		msp-57	946.115	3.1608	0.487513	6.48353	8.9603e-11	6.52987e-09	Y49F6B.8
ksr-2	783.313	1.62913	0.389754	4.1799	2.91639e-05	0.000403412		F26A3.5	153.03	3.16882	0.445863	7.10715	1.18464e-12	1.38794e-10	ZK354.8
acs-13	5434.92	1.63486	0.374076	4.37038	1.2403e-05	0.000199273		B0393.4	41.9051	3.17027	0.638144	4.96796	6.76602e-07	1.68663e-05	phyh-1
let-526	3517.43	1.63958	0.37145	4.414	1.01477e-05	0.000167272		C38C3.3	123.031	3.18257	0.481316	6.61223	3.78562e-11	2.98527e-09	ttbk-4
spe-46	194.084	1.64135	0.407717	4.02571	5.68031e-05	0.000705109		Y49F6B.8	61.6351	3.18279	0.566996	5.61342	1.98364e-08	7.7668e-07	ssq-2
T24B8.7	4350.55	1.64612	0.361076	4.55894	5.14135e-06	9.31129e-05		ZK354.8	94.3781	3.18315	0.504495	6.30958	2.798e-10	1.76831e-08	Y50E8A.6
spat-3	926.391	1.64864	0.364408	4.52415	6.06376e-06	0.000107642		ZK550.5	149.733	3.18395	0.479993	6.63333	3.28202e-11	2.64489e-09	K09B11.5
cpb-1	868.941	1.65013	0.400233	4.12293	3.74076e-05	0.00049458		ttbk-4	167.931	3.18595	0.474254	6.7178	1.84488e-11	1.58753e-09	M117.4
ugt-61	624.61	1.65473	0.343823	4.81276	1.48863e-06	3.23442e-05		ssq-2	886.452	3.18607	0.41598	7.65919	1.87116e-14	3.07472e-12	T23F6.3
met-1	2027.77	1.65797	0.387781	4.27554	1.90676e-05	0.000285845		Y50E8A.6	18.1895	3.19051	0.784969	4.06451	4.81344e-05	0.000615046	nhx-6
egg-4	1189.21	1.67119	0.384275	4.34895	1.36793e-05	0.000216983		K09B11.5	43.369	3.19122	0.64381	4.95677	7.16738e-07	1.76931e-05	acs-18
gln-6	7052.61	1.67135	0.371002	4.50497	6.63808e-06	0.000116749		M117.4	48.6466	3.19138	0.60979	5.23357	1.66267e-07	5.02463e-06	spch-2
grsp-1	217.46	1.67484	0.38802	4.31638	1.58609e-05	0.000246006		T23F6.3	90.2263	3.19209	0.521755	6.11798	9.47672e-10	5.22971e-08	T10E9.4
ttn-1	404.375	1.68265	0.396605	4.24264	2.2091e-05	0.000321012		nhx-6	62.2455	3.19309	0.576533	5.53844	3.05176e-08	1.12546e-06	ssq-4
aqp-1	2551.71	1.6869	0.347996	4.84748	1.25043e-06	2.80077e-05		acs-18	204.995	3.19373	0.482403	6.62046	3.58083e-11	2.85548e-09	fcmt-1
daf-2	2456.55	1.68692	0.337747	4.99461	5.8954e-07	1.4891e-05		spch-2	78.6521	3.20091	0.528134	6.06078	1.35464e-09	7.23947e-08	C27D8.2
trr-1	2340.89	1.69817	0.378057	4.49184	7.06118e-06	0.000123194		T10E9.4	610.208	3.20845	0.495213	6.47892	9.23806e-11	6.66848e-09	srh-2
ctl-3	284.355	1.70395	0.418957	4.06713	4.7595e-05	0.000609176		ssq-4	1342.03	3.21021	0.480376	6.68271	2.34571e-11	1.97389e-09	R08A2.1
arid-1	2711.89	1.70443	0.402304	4.23667	2.26861e-05	0.000326898		F13D12.9	193.101	3.2103	0.453083	7.08546	1.38585e-12	1.59909e-10	ZK616.8
sygl-1	1094.04	1.70967	0.386788	4.42017	9.86211e-06	0.000163271		C27D8.2	129.741	3.22128	0.500801	6.43225	1.25729e-10	8.74422e-09	T15B12.2
C01G8.1	1537.27	1.71017	0.374512	4.5664	4.96177e-06	9.029e-05		srh-2	157.768	3.22161	0.484289	6.65224	2.88658e-11	2.3511e-09	Y105E8A.27
rog-1	958.712	1.72107	0.402326	4.2778	1.88753e-05	0.000283521		R08A2.1	64.4049	3.22252	0.571737	5.63636	1.73681e-08	6.97979e-07	T02B11.9
ugt-19	1056.89	1.73209	0.415817	4.16551	3.10651e-05	0.000427034		ZK616.8	33.7891	3.22468	0.68993	4.67393	2.95494e-06	5.78492e-05	B0379.7
C50E3.13	275.182	1.74461	0.4138	4.21606	2.48603e-05	0.000353877		T15B12.2	58.4253	3.23152	0.631304	5.11881	3.07475e-07	8.5459e-06	pck-3
lys-7	676.535	1.7553	0.33554	5.23127	1.68351e-07	5.07753e-06		Y105E8A.27	92.1332	3.23656	0.514459	6.2912	3.15025e-10	1.97729e-08	C46E10.1
F54B8.4	349.514	1.76223	0.37811	4.66063	3.15248e-06	6.0856e-05		T02B11.9	36.9498	3.23739	0.665972	4.86116	1.16703e-06	2.64116e-05	F14F8.8
R186.1	319.003	1.76438	0.382451	4.61336	3.96206e-06	7.39536e-05		B0379.7	223.211	3.2416	0.480196	6.75057	1.47263e-11	1.31167e-09	F28H6.8
tag-52	429.073	1.76683	0.354519	4.98375	6.23638e-07	1.56996e-05		pck-3	110.123	3.24391	0.518612	6.25498	3.97559e-10	2.42209e-08	ZK945.7
unc-71	1681.46	1.77539	0.396351	4.47934	7.48734e-06	0.000129443		C46E10.1	89.0206	3.2483	0.545911	5.95024	2.67754e-09	1.30848e-07	R07E5.6
pitr-5	202.755	1.77883	0.443261	4.01306	5.9936e-05	0.00073858		F14F8.8	19.3052	3.2487	0.786822	4.12889	3.64525e-05	0.000484367	F37A8.2
ctsa-1.2	2693.56	1.77951	0.319899	5.56271	2.65616e-08	1.0026e-06		F28H6.8	81.7575	3.25179	0.534744	6.08102	1.19423e-09	6.45011e-08	mpst-4
ugt-21	875.514	1.7844	0.34715	5.14015	2.74523e-07	7.77185e-06		ZK945.7	254.658	3.25528	0.484372	6.72064	1.80934e-11	1.5658e-09	gln-2
pyr-1	1421.25	1.78511	0.363767	4.90728	9.235e-07	2.18413e-05		R07E5.6	99.9594	3.25911	0.555425	5.86778	4.41664e-09	2.03848e-07	clec-123
pgp-5	2261.03	1.78644	0.351331	5.08479	3.68041e-07	9.90395e-06		F37A8.2	52.1475	3.2592	0.611288	5.33169	9.73011e-08	3.13982e-06	kel-10
ugt-50	1497.02	1.79847	0.33115	5.43099	5.60411e-08	1.91812e-06		mpst-4	115.555	3.26617	0.49019	6.66307	2.68168e-11	2.21982e-09	nep-6
C35B1.5	9618.84	1.79861	0.357958	5.02463	5.04398e-07	1.30212e-05		gln-2	247.68	3.27294	0.505005	6.48102	9.11074e-11	6.60789e-09	msp-51
mesp-1	2770.26	1.7989	0.376492	4.77806	1.76994e-06	3.74938e-05		clec-123	199.857	3.27745	0.476983	6.87121	6.36581e-12	6.29595e-10	gsp-3
Y43C5B.3	174.949	1.8043	0.410493	4.39545	1.10543e-05	0.000179689		kel-10	190.96	3.28029	0.489401	6.70267	2.04651e-11	1.74311e-09	K09C6.8
W07E11.1	1329.68	1.80613	0.37555	4.80929	1.51465e-06	3.2816e-05		nep-6	54.5225	3.28882	0.620011	5.30445	1.13016e-07	3.57125e-06	mpz-6
lpd-3	2914.12	1.8116	0.354924	5.10418	3.32236e-07	9.10124e-06		msp-51	643.124	3.28976	0.438103	7.50909	5.9542e-14	8.637e-12	Y54E2A.7
puf-6	812.028	1.81378	0.406408	4.46296	8.08351e-06	0.000137411		gsp-3	344.231	3.30381	0.478908	6.89863	5.25052e-12	5.33137e-10	Y53H1C.3
cdr-4	3392.4	1.81508	0.336095	5.40049	6.64584e-08	2.22958e-06		K09C6.8	19.6352	3.30573	0.777791	4.25015	2.13626e-05	0.000313462	F56A11.6
mrp-7	1868.82	1.81562	0.397964	4.56228	5.06018e-06	9.18613e-05		mpz-6	35.6904	3.30825	0.684133	4.83567	1.32696e-06	2.94191e-05	Y116F11B.7
cpg-2	19548.1	1.81809	0.374639	4.85291	1.21663e-06	2.74119e-05		Y54E2A.7	70.7759	3.31124	0.584804	5.66214	1.495e-08	6.15413e-07	Y1A5A.1
ncr-2	114.703	1.81945	0.451471	4.03005	5.57655e-05	0.000692793		Y53H1C.3	16.2518	3.31451	0.811211	4.08587	4.39115e-05	0.000568721	ZC376.8
F26G5.1	287.921	1.82394	0.412727	4.41925	9.90424e-06	0.000163791		F56A11.6	111.455	3.31956	0.489401	6.7829	1.17789e-11	1.10064e-09	clec-153
T24D1.3	1284.12	1.82939	0.377344	4.84806	1.24672e-06	2.79659e-05		Y116F11B.7	24.124	3.32166	0.755143	4.39872	1.08893e-05	0.000177575	C45G9.4
apx-1	1447.42	1.83499	0.395482	4.63987	3.48625e-06	6.62084e-05		Y1A5A.1	173.415	3.32267	0.479997	6.92228	4.44421e-12	4.60474e-10	F36D3.16
die-1	394.981	1.84103	0.406272	4.53151	5.85627e-06	0.000104446		ZC376.8	68.3915	3.32668	0.562335	5.91584	3.30183e-09	1.56667e-07	H08M01.1
rme-2	7276.46	1.84379	0.37578	4.90656	9.26875e-07	2.18872e-05		clec-153	45.7836	3.33211	0.626822	5.31588	1.06144e-07	3.3834e-06	F47B3.7
sax-2	2695.94	1.8458	0.358043	5.15526	2.53285e-07	7.25488e-06		C45G9.4	27.4947	3.33226	0.721943	4.61569	3.91799e-06	7.32208e-05	F32B4.2
F19B10.10	261.523	1.84938	0.42016	4.4016	1.07455e-05	0.000175606		F36D3.16	58.018	3.33577	0.629976	5.29508	1.18963e-07	3.73592e-06	nep-9
spsb-2	1104.22	1.85316	0.360391	5.14209	2.71693e-07	7.70606e-06		H08M01.1	54.0788	3.33922	0.599901	5.56628	2.60238e-08	9.90921e-07	F49C12.15
peb-1	173.762	1.86068	0.416766	4.46458	8.0227e-06	0.000136835		F47B3.7	87.6863	3.341	0.55674	6.00101	1.96099e-09	9.95596e-08	scl-6
F56F3.4	162.775	1.86388	0.424967	4.38593	1.15492e-05	0.000186935		F32B4.2	97.762	3.34661	0.528868	6.32788	2.4856e-10	1.60416e-08	F36G9.13
tps-1	1140.98	1.8732	0.338321	5.53676	3.08123e-08	1.13358e-06		nep-9	25.1993	3.34859	0.750265	4.46321	8.07421e-06	0.000137406	K09E4.1
R193.2	1962.86	1.87346	0.387312	4.83708	1.31757e-06	2.92535e-05		F49C12.15	723.532	3.35815	0.449697	7.46758	8.16828e-14	1.17369e-11	basl-1
B0205.13	1955.2	1.87397	0.344717	5.43627	5.44082e-08	1.87063e-06		scl-6	33.5586	3.36271	0.707758	4.75122	2.02196e-06	4.17863e-05	Y38C1AA.7
spe-11	391.496	1.87986	0.468359	4.01371	5.97717e-05	0.000737152		F36G9.13	21.2017	3.36604	0.776646	4.33408	1.46371e-05	0.00022936	C34D4.2
mex-5	6360.94	1.88358	0.384688	4.89638	9.76186e-07	2.27692e-05		K09E4.1	89.5158	3.36643	0.526601	6.39275	1.62928e-10	1.09319e-08	F53C3.1
F58G6.9	5790.36	1.88484	0.440746	4.27648	1.89869e-05	0.000284916		basl-1	78.9915	3.36742	0.551109	6.11026	9.94696e-10	5.44972e-08	wht-4
C23H5.15	211.214	1.88754	0.405787	4.65155	3.29449e-06	6.30382e-05		Y38C1AA.7	764.962	3.36898	0.458079	7.35458	1.91527e-13	2.65196e-11	Y106G6G.4
acs-3	243.26	1.89463	0.402162	4.71111	2.46369e-06	4.94393e-05		C34D4.2	64.0574	3.37442	0.621229	5.43185	5.57739e-08	1.91327e-06	F21H7.5
C46C2.2	2936.01	1.89671	0.316751	5.988	2.12436e-09	1.07139e-07		F53C3.1	41.6201	3.37514	0.66495	5.07578	3.85903e-07	1.02757e-05	M05B5.1
puf-5	6904.15	1.89743	0.399717	4.74693	2.06528e-06	4.2566e-05		wht-4	40.6016	3.3765	0.657558	5.13491	2.82275e-07	7.96172e-06	msp-59
C35E7.9	197.447	1.90265	0.417117	4.56143	5.08065e-06	9.2123e-05		Y106G6G.4	224.124	3.37713	0.447602	7.54494	4.52495e-14	6.69122e-12	Y116F11B.8
F52F12.5	180.375	1.90377	0.458775	4.14967	3.32953e-05	0.00045198		F21H7.5	426.52	3.37766	0.420714	8.0284	9.87557e-16	2.11852e-13	gsp-4
C05C10.5	1281.79	1.9131	0.395123	4.8418	1.28669e-06	2.86933e-05		M05B5.1	132.525	3.38305	0.502016	6.73893	1.5956e-11	1.409e-09	msp-19
puf-7	732.047	1.91558	0.402422	4.76012	1.93481e-06	4.03687e-05		msp-59	487.736	3.38857	0.438507	7.72752	1.09665e-14	1.96506e-12	F15D3.4
puf-3	4708.38	1.91966	0.37742	5.08626	3.652e-07	9.84489e-06		Y116F11B.8	16.8812	3.38918	0.808497	4.19195	2.76562e-05	0.000385037	T05A7.6
cdr-2	1782.71	1.92022	0.378746	5.06995	3.97915e-07	1.05403e-05		gsp-4	320.074	3.399	0.444196	7.65204	1.97813e-14	3.20521e-12	nep-8
K02F6.7	503.36	1.9203	0.411082	4.67134	2.99246e-06	5.82842e-05		msp-19	373.923	3.40045	0.450188	7.5534	4.2404e-14	6.33192e-12	T05F1.5
pho-4	262.651	1.92955	0.389219	4.95748	7.14149e-07	1.76578e-05		F15D3.4	56.8432	3.40324	0.599996	5.67211	1.41051e-08	5.90207e-07	Y65B4A.9
B0252.5	231.162	1.93237	0.459196	4.20817	2.57445e-05	0.000363405		T05A7.6	233.626	3.40422	0.483055	7.04727	1.82464e-12	2.08955e-10	W03F11.4
F36A2.14	163.415	1.93884	0.448878	4.3193	1.56526e-05	0.00024327		nep-8	81.3792	3.41173	0.548984	6.21463	5.14453e-10	3.02534e-08	wht-5
chtl-1	379.55	1.94499	0.401654	4.84245	1.28251e-06	2.86421e-05		T05F1.5	137.82	3.41194	0.467566	7.29725	2.93714e-13	3.92418e-11	clec-73
chs-2	119.772	1.95283	0.484359	4.03179	5.53533e-05	0.000689923		Y65B4A.9	68.6055	3.41298	0.565529	6.03503	1.58936e-09	8.26198e-08	H12I13.1
egl-18	291.144	1.95318	0.418165	4.67083	2.99987e-06	5.83537e-05		W03F11.4	240.694	3.4139	0.424827	8.03598	9.28371e-16	2.04928e-13	ZK1053.2
smz-2	376.024	1.96125	0.460158	4.26213	2.02487e-05	0.000299425		wht-5	110.148	3.4204	0.512994	6.66753	2.60145e-11	2.17179e-09	T16A9.5
Y106G6G.1	100.824	1.9631	0.474394	4.13812	3.50169e-05	0.000469905		clec-73	215.98	3.42568	0.471323	7.26822	3.64265e-13	4.7018e-11	K09C6.2
ftn-1	753.312	1.96394	0.399795	4.91236	8.99854e-07	2.14151e-05		H12I13.1	29.8878	3.43169	0.714206	4.8049	1.54831e-06	3.34027e-05	scrm-5
W05F2.3	3450.93	1.96443	0.361344	5.43645	5.43534e-08	1.87063e-06		ZK1053.2	139.811	3.43216	0.490747	6.99375	2.67632e-12	2.9324e-10	C15C6.2
F43G6.10	93.1235	1.96728	0.496239	3.96438	7.35865e-05	0.000868161		T16A9.5	341.083	3.43271	0.421976	8.13485	4.12445e-16	1.01322e-13	C31H1.1
rncs-1	1053.58	1.96755	0.399737	4.92212	8.56124e-07	2.05997e-05		K09C6.2	63.2537	3.44373	0.591092	5.82604	5.67572e-09	2.5576e-07	T08B6.9
hpo-26	86.9269	1.9812	0.498159	3.97704	6.97799e-05	0.000830326		scrm-5	63.2537	3.44373	0.591092	5.82604	5.67572e-09	2.5576e-07	linc-108
mes-1	189.576	1.98561	0.444259	4.4695	7.84027e-06	0.000134325		C15C6.2	556.333	3.44669	0.431785	7.98242	1.43497e-15	2.95351e-13	T23B3.5
F36H12.3	137.761	1.98821	0.481376	4.13027	3.62336e-05	0.000482829		C31H1.1	68.4538	3.46067	0.582977	5.9362	2.91709e-09	1.41048e-07	Y54G2A.13
ugt-2	1660.84	1.98956	0.3307	6.0162	1.78563e-09	9.1265e-08		T08B6.9	184.734	3.46222	0.449868	7.69609	1.40298e-14	2.45597e-12	wht-8
Y37E11AL.2	90.4931	1.99365	0.495394	4.02438	5.7126e-05	0.000708539		linc-108	35.9746	3.46659	0.701398	4.94241	7.71639e-07	1.88952e-05	clec-119
clec-7	187.249	1.99621	0.408583	4.88568	1.0307e-06	2.38219e-05		T23B3.5	338.769	3.46958	0.426428	8.13637	4.07322e-16	1.01322e-13	marc-1
spe-41	174.646	1.99789	0.435057	4.59224	4.38512e-06	8.09573e-05		Y54G2A.13	66.2248	3.47594	0.600101	5.79226	6.94452e-09	3.03943e-07	C35A5.4
R02D5.7	87.3405	1.99958	0.480729	4.15948	3.18971e-05	0.000435326		wht-8	75.7125	3.47786	0.554923	6.26727	3.67421e-10	2.24747e-08	E03H12.5
spe-6	209.457	2.00154	0.403008	4.9665	6.81705e-07	1.69658e-05		clec-119	81.2015	3.49282	0.548348	6.3697	1.89393e-10	1.24338e-08	K10D11.2
F20D6.6	134.672	2.01944	0.49356	4.09157	4.28454e-05	0.000556333		marc-1	23.0517	3.49776	0.768078	4.55392	5.2656e-06	9.52499e-05	D2045.5
F53B6.4	489.547	2.0215	0.483616	4.17996	2.91567e-05	0.000403412		C35A5.4	35.8278	3.49851	0.688883	5.07852	3.80383e-07	1.01642e-05	F58G1.3
C43E11.5	106.336	2.04078	0.519364	3.92939	8.51601e-05	0.000985618		E03H12.5	384.276	3.50715	0.438866	7.9914	1.33414e-15	2.78361e-13	F27E5.3
ZK858.8	116.093	2.06054	0.490539	4.20056	2.66256e-05	0.000374043		K10D11.2	64.7286	3.50872	0.580899	6.04016	1.53966e-09	8.08638e-08	cyp-13A8
meg-3	522.297	2.06269	0.406062	5.07973	3.77973e-07	1.01354e-05		D2045.5	48.1918	3.51194	0.630358	5.57134	2.52788e-08	9.64967e-07	ZK354.2
ceh-39	177.771	2.07709	0.443402	4.68445	2.80714e-06	5.53112e-05		F58G1.3	132.031	3.5193	0.504966	6.96938	3.18339e-12	3.39064e-10	C30G7.3
C33F10.11	246.047	2.08395	0.486668	4.28208	1.85154e-05	0.000279885		F27E5.3	31.8681	3.53218	0.706991	4.99607	5.85099e-07	1.48034e-05	F53B2.5
Y44A6D.5	70.2508	2.08799	0.529395	3.94411	8.00973e-05	0.000935554		cyp-13A8	52.6355	3.53449	0.616503	5.73311	9.86031e-09	4.2186e-07	acs-2
sip-1	14563.2	2.0895	0.351172	5.95007	2.68036e-09	1.30848e-07		ZK354.2	160.218	3.54101	0.486352	7.28077	3.3193e-13	4.3962e-11	D2062.1
ZK418.2	114.514	2.09526	0.52499	3.99105	6.57819e-05	0.000790785		C30G7.3	191.474	3.54148	0.453445	7.81015	5.71191e-15	1.06095e-12	Y39B6A.25
ubxn-5	209.631	2.10666	0.527504	3.99364	6.50676e-05	0.00078592		F53B2.5	74.5153	3.5461	0.591464	5.99545	2.02918e-09	1.02679e-07	Y37E11B.10
cyn-2	466.413	2.10998	0.463434	4.55293	5.29036e-06	9.5358e-05		acs-2	9768.48	3.54756	0.394992	8.98135	2.67459e-19	9.93578e-17	F28E10.4
T23G11.1	494.138	2.11383	0.508691	4.15543	3.2468e-05	0.00044193		D2062.1	31.6786	3.54977	0.703814	5.04362	4.56805e-07	1.19265e-05	T28B8.4
T02E1.6	202.893	2.11385	0.503915	4.19486	2.73043e-05	0.000380949		Y39B6A.25	31.7907	3.55105	0.707235	5.02104	5.13937e-07	1.3245e-05	F58F12.3
B0379.2	132.061	2.11631	0.529749	3.99493	6.47135e-05	0.000782263		Y37E11B.10	185.356	3.56101	0.497484	7.15805	8.18326e-13	9.97114e-11	C07E3.4
cbd-1	15264	2.11752	0.392352	5.397	6.77643e-08	2.26342e-06		F28E10.4	44.4925	3.57672	0.678179	5.27401	1.33472e-07	4.14881e-06	C25A8.5
btb-2	83.064	2.12953	0.514252	4.14103	3.45751e-05	0.000465206		T28B8.4	59.3903	3.57768	0.599457	5.9682	2.39878e-09	1.19426e-07	F23B12.1
col-14	853.554	2.13133	0.452833	4.70665	2.51821e-06	5.02027e-05		F58F12.3	23.6605	3.58331	0.760754	4.7102	2.47469e-06	4.94646e-05	pho-10
Y95B8A.4	62.9189	2.13366	0.533909	3.9963	6.43411e-05	0.000778998		C07E3.4	19.9242	3.59115	0.797744	4.50163	6.74349e-06	0.000118336	jmjd-1.1
ssq-1	973.39	2.13943	0.397103	5.38758	7.14122e-08	2.36452e-06		C25A8.5	72.8779	3.59958	0.562128	6.40348	1.51873e-10	1.03267e-08	cbs-2
ugt-18	211.365	2.14425	0.444005	4.82934	1.36988e-06	3.01078e-05		F23B12.1	42.6647	3.60467	0.66125	5.45131	5.00011e-08	1.74222e-06	ZK688.10
irld-1	64.4381	2.14644	0.527396	4.06988	4.70383e-05	0.000603064		pho-10	33.5072	3.60539	0.708081	5.09178	3.54722e-07	9.59639e-06	F08D12.2
D1081.5	92.3887	2.15037	0.540619	3.97761	6.961e-05	0.000829601		jmjd-1.1	47.4875	3.61208	0.642541	5.62156	1.89246e-08	7.54556e-07	ttbk-8.2
Y39H10A.1	61.1148	2.15142	0.539948	3.98449	6.76257e-05	0.000810753		cbs-2	64.7571	3.61405	0.582231	6.20726	5.39177e-10	3.15783e-08	idpp-15
Y106G6H.13	208.877	2.15192	0.497725	4.32351	1.53564e-05	0.00023891		ZK688.10	118.379	3.61987	0.493675	7.3325	2.25899e-13	3.0997e-11	F36D3.4
F53A9.8	6149.13	2.15871	0.349796	6.17134	6.7712e-10	3.87715e-08		F08D12.2	30.1998	3.62185	0.73535	4.92535	8.42115e-07	2.03151e-05	snf-2
C39D10.7	5197.25	2.1609	0.357895	6.03779	1.56239e-09	8.14955e-08		C39H7.1	371.258	3.62876	0.478934	7.57675	3.54323e-14	5.39669e-12	cylc-2
pgp-6	756.405	2.1614	0.395987	5.45826	4.80833e-08	1.68358e-06		ZC21.3	102.734	3.63016	0.535004	6.78529	1.15856e-11	1.08926e-09	F17E9.5
sulp-6	70.1505	2.16446	0.529834	4.08516	4.40458e-05	0.00056907		F36D3.4	127.5	3.64062	0.502604	7.24352	4.37191e-13	5.59567e-11	K10H10.4
lin-41	4617.61	2.17013	0.382202	5.67797	1.36301e-08	5.71902e-07		snf-2	56.6592	3.64902	0.602861	6.05284	1.42314e-09	7.52636e-08	msp-65
hsp-12.3	2407.22	2.17283	0.453416	4.79214	1.65012e-06	3.52496e-05		C41G7.6	232.346	3.65209	0.45156	8.08772	6.07908e-16	1.42447e-13	moa-1
Y105C5B.18	80.2025	2.17789	0.520902	4.18101	2.9022e-05	0.000402581		F17E9.5	605.663	3.66548	0.436668	8.3942	4.69062e-17	1.32302e-14	T11F8.4
C27C12.3	127.63	2.18089	0.513049	4.25085	2.12959e-05	0.000312785		K10H10.4	249.185	3.6672	0.430809	8.51234	1.70454e-17	5.19238e-15	D1054.9
T22B3.3	191.363	2.18141	0.498481	4.37612	1.20811e-05	0.000194923		msp-65	136.927	3.67056	0.533277	6.88303	5.85928e-12	5.87123e-10	BE10.1
ZK795.2	199.269	2.18237	0.472216	4.62156	3.80867e-06	7.13529e-05		moa-1	139.978	3.67328	0.469868	7.81769	5.38002e-15	1.02429e-12	F58D2.2
ZC581.7	88.8554	2.18394	0.52268	4.17835	2.9363e-05	0.000405464		T11F8.4	44.3584	3.696	0.652685	5.66277	1.48951e-08	6.14818e-07	acs-10
R08E5.3	2035.21	2.18644	0.344539	6.34599	2.21007e-10	1.4324e-08		D1054.9	105.185	3.69872	0.56858	6.50518	7.75987e-11	5.85102e-09	spe-49
F11G11.4	134.228	2.18686	0.51207	4.27063	1.94923e-05	0.000289929		BE10.1	50.1254	3.70022	0.635238	5.82493	5.71371e-09	2.56713e-07	Y39G10AR.15
sams-5	247.216	2.19254	0.523302	4.18982	2.7917e-05	0.000388315		F58D2.2	205.687	3.70094	0.460202	8.04199	8.83908e-16	1.97982e-13	C09B9.4
Y53F4B.19	97.2462	2.19759	0.51675	4.25271	2.11201e-05	0.000310503		acs-10	169.606	3.70269	0.488561	7.57876	3.48862e-14	5.39669e-12	Y49E10.10
C50F4.10	102.806	2.20723	0.546484	4.03897	5.36859e-05	0.000672996		spe-49	37.2135	3.70281	0.704119	5.25878	1.45014e-07	4.46202e-06	Y38E10A.17
T19D12.5	62.0701	2.21012	0.534792	4.13268	3.58557e-05	0.000478631		Y39G10AR.15	40.1673	3.70445	0.67115	5.51956	3.39857e-08	1.23541e-06	K07A3.3
F32B6.4	240.846	2.21113	0.537438	4.11419	3.88538e-05	0.000509718		C09B9.4	92.7696	3.71172	0.530638	6.99483	2.65588e-12	2.93128e-10	abt-5
C54D10.4	81.1437	2.21569	0.532642	4.15981	3.18512e-05	0.000435091		Y49E10.10	82.5329	3.71242	0.544502	6.81801	9.23119e-12	8.85492e-10	Y43F8C.9
acdh-5	138.908	2.22955	0.449541	4.95961	7.06342e-07	1.75216e-05		Y38E10A.17	523.632	3.71773	0.410458	9.05751	1.33457e-19	5.64634e-17	T03F6.6
C36F7.5	83.8757	2.23012	0.505658	4.41034	1.03211e-05	0.000169579		K07A3.3	76.6726	3.72859	0.576303	6.46984	9.81039e-11	7.01512e-09	R03D7.8
C17F3.3	60.8185	2.23266	0.561047	3.97945	6.90761e-05	0.000825823		abt-5	111.546	3.73492	0.523955	7.12832	1.01603e-12	1.21851e-10	mps-3
C52E4.7	157.469	2.23643	0.498467	4.48662	7.23634e-06	0.000125962		Y43F8C.9	129.339	3.73741	0.494581	7.55671	4.1339e-14	6.234e-12	spch-3
C28D4.5	126.144	2.24241	0.560076	4.00376	6.23428e-05	0.000760851		T03F6.6	152.932	3.73861	0.495683	7.54234	4.61603e-14	6.76026e-12	T02E1.7
F37A4.4	161.795	2.24386	0.538662	4.16563	3.10496e-05	0.000427034		R03D7.8	53.0626	3.74841	0.639554	5.86098	4.60139e-09	2.11096e-07	spch-1
M88.3	64.0385	2.24555	0.538925	4.16672	3.09018e-05	0.000425557		mps-3	51.6376	3.76327	0.6314	5.96019	2.51939e-09	1.24096e-07	snf-5
F42G8.8	130.575	2.24563	0.506669	4.43215	9.33e-06	0.000156676		spch-3	438.404	3.76864	0.392476	9.60222	7.82442e-22	4.41384e-19	spe-18
F59A7.2	432.234	2.25107	0.369362	6.09449	1.09784e-09	5.97184e-08		T02E1.7	135.042	3.769	0.506286	7.44441	9.73809e-14	1.38618e-11	W03G1.2
C55C3.3	97.6893	2.25183	0.530127	4.24773	2.15951e-05	0.000315711		spch-1	399.856	3.77672	0.382486	9.87415	5.38871e-23	3.44823e-20	F44G3.7
icmt-1	72.8668	2.25508	0.511262	4.41082	1.02981e-05	0.000169385		snf-5	360.582	3.77845	0.439402	8.59908	8.03599e-18	2.66079e-15	F21F3.2
F47B8.10	334.564	2.25521	0.456615	4.93897	7.85346e-07	1.92e-05		F32A11.3	320.745	3.78048	0.395923	9.54852	1.3156e-21	6.9096e-19	F32B5.1
acs-6	154.09	2.25538	0.520514	4.33298	1.47108e-05	0.000230041		W03G1.2	27.3296	3.80416	0.746658	5.09492	3.4889e-07	9.47227e-06	W02B12.12
K02F6.3	116.278	2.25588	0.462771	4.87473	1.08958e-06	2.49555e-05		F44G3.7	78.6828	3.8051	0.598652	6.35612	2.06914e-10	1.3468e-08	ttbk-8.1
nhr-61	508.065	2.25808	0.362367	6.23146	4.62109e-10	2.74937e-08		F21F3.2	47.5933	3.80514	0.64223	5.9249	3.12493e-09	1.49672e-07	nep-23
M7.7	74.5436	2.25968	0.553145	4.08514	4.40506e-05	0.00056907		F32B5.1	89.2837	3.80552	0.545444	6.97692	3.01729e-12	3.23636e-10	Y57G11A.2
ZK1073.1	1502.53	2.26614	0.32407	6.99276	2.6954e-12	2.9324e-10		W02B12.12	282.694	3.81442	0.432238	8.82482	1.0964e-18	3.88356e-16	fer-1
cest-8	152.568	2.27573	0.429173	5.30258	1.14177e-07	3.60047e-06		Y38H8A.3	264.646	3.8223	0.411134	9.29697	1.44498e-20	6.47311e-18	F55G11.7
F26A1.3	63.8251	2.27814	0.574826	3.96318	7.39576e-05	0.000871189		nep-23	64.9955	3.8362	0.595418	6.44288	1.1723e-10	8.22824e-09	B0207.1
C32D5.4	67.4683	2.27995	0.56247	4.05346	5.04649e-05	0.0006404		Y57G11A.2	492.223	3.85012	0.393204	9.79168	1.22245e-22	7.44763e-20	Y116A8C.23
Y9D1A.1	108.974	2.2841	0.481402	4.74469	2.08825e-06	4.29812e-05		fer-1	121.849	3.85152	0.498094	7.73253	1.05428e-14	1.91163e-12	F47B3.4
F58A6.9	118.663	2.28616	0.520903	4.38885	1.13953e-05	0.000184837		F55G11.7	97.4583	3.87036	0.539125	7.17897	7.0239e-13	8.6275e-11	H06I04.5
Y38H6C.15	60.8533	2.28969	0.558771	4.09773	4.17214e-05	0.000543592		B0207.1	40.0386	3.87737	0.684505	5.6645	1.47456e-08	6.10298e-07	Y53C10A.10
pzf-1	158.299	2.29491	0.466315	4.92138	8.59371e-07	2.06452e-05		Y116A8C.23	50.8179	3.88457	0.63941	6.07524	1.23801e-09	6.65519e-08	B0205.14
T09A12.1	63.2441	2.29689	0.556233	4.12937	3.63766e-05	0.000483888		F47B3.4	69.3058	3.89905	0.599655	6.50215	7.91797e-11	5.91079e-09	mpz-3
C05C12.5	164.909	2.29776	0.490159	4.68778	2.76181e-06	5.45592e-05		H06I04.5	45.7702	3.90639	0.662231	5.89884	3.66063e-09	1.71564e-07	gmeb-3
C50C3.2	100.237	2.30195	0.476589	4.83006	1.36495e-06	3.00427e-05		Y53C10A.10	110.246	3.9102	0.510181	7.66434	1.79746e-14	3.02938e-12	Y43F8A.2
clik-2	212.218	2.30527	0.486714	4.7364	2.17546e-06	4.45954e-05		B0205.14	169.054	3.91546	0.45965	8.51836	1.61827e-17	5.03017e-15	F32H2.7
Y71F9AL.2	103.208	2.30538	0.48174	4.78552	1.70543e-06	3.63293e-05		mpz-3	69.1369	3.91671	0.594395	6.58941	4.41591e-11	3.43157e-09	alg-3
C06A8.6	277.802	2.30894	0.446666	5.16926	2.35018e-07	6.81821e-06		gmeb-3	18.6538	3.91903	0.820879	4.77419	1.80429e-06	3.78528e-05	Y18H1A.15
T14G10.8	151.313	2.30964	0.440319	5.24539	1.55953e-07	4.75065e-06		Y43F8A.2	234.206	3.94323	0.466472	8.45331	2.83159e-17	8.29385e-15	C18E9.8
meg-1	975.803	2.31096	0.412843	5.59767	2.17252e-08	8.41975e-07		F32H2.7	225.313	3.97844	0.440924	9.02298	1.83046e-19	7.33677e-17	spe-8
R07C3.13	118.353	2.31105	0.460972	5.01343	5.34689e-07	1.37102e-05		alg-3	350.839	3.98678	0.416609	9.56959	1.07328e-21	5.83825e-19	wago-10
clec-4	1095.35	2.31561	0.486588	4.75887	1.94676e-06	4.0507e-05		Y18H1A.15	25.9984	4.02286	0.771529	5.21414	1.84667e-07	5.50425e-06	Y73F8A.20
T21G5.1	78.6693	2.31684	0.514082	4.50675	6.58294e-06	0.000115913		C18E9.8	124.912	4.0577	0.514659	7.88426	3.16416e-15	6.17862e-13	B0205.10
C31H1.5	189.467	2.318	0.509652	4.54821	5.41049e-06	9.69496e-05		spe-8	57.0177	4.07244	0.626629	6.49897	8.08743e-11	5.97959e-09	Y113G7C.1
T05F1.8	87.0365	2.31889	0.487827	4.75351	1.99915e-06	4.1371e-05		wago-10	81.1164	4.0752	0.569644	7.15394	8.43194e-13	1.01926e-10	Y48B6A.5
C48B6.4	90.7124	2.32115	0.591174	3.92634	8.62497e-05	0.000997471		Y73F8A.20	51.5255	4.07827	0.652614	6.24913	4.12751e-10	2.50265e-08	Y69A2AR.19
F31F6.1	92.4141	2.32326	0.54082	4.2958	1.74061e-05	0.000266445		B0205.10	201.164	4.07951	0.445111	9.16516	4.94726e-20	2.1529e-17	phat-7
gska-3	229.472	2.32979	0.446813	5.21425	1.84565e-07	5.50425e-06		Y113G7C.1	281.878	4.08606	0.486022	8.40715	4.20083e-17	1.20722e-14	T08B6.4
K07A12.5	137.915	2.33019	0.457071	5.09809	3.43097e-07	9.35746e-06		Y48B6A.5	103.691	4.11284	0.538303	7.64039	2.16561e-14	3.47204e-12	Y39G8C.2
K05F1.9	209.111	2.33261	0.534687	4.36258	1.2854e-05	0.000205434		Y69A2AR.19	227.628	4.11638	0.440112	9.35305	8.51596e-21	4.05333e-18	alg-4
M151.7	105.425	2.33331	0.499337	4.67281	2.97104e-06	5.80897e-05		C49G7.3	233.812	4.12039	0.486527	8.46898	2.47545e-17	7.39286e-15	R155.3
clec-67	443.707	2.33833	0.362037	6.45881	1.05528e-10	7.5107e-09		T08B6.4	336.776	4.12902	0.502117	8.22323	1.98099e-16	5.11399e-14	C36H8.1
kin-5	120.595	2.33903	0.501304	4.66589	3.07288e-06	5.96216e-05		Y39G8C.2	42.6095	4.15772	0.69738	5.96192	2.49297e-09	1.2328e-07	C14A4.13
F17C11.13	678.295	2.34065	0.347773	6.73041	1.69187e-11	1.4725e-09		alg-4	329.306	4.1773	0.430783	9.69699	3.10528e-22	1.8191e-19	tbx-34
clp-3	87.5694	2.34154	0.498929	4.69313	2.69059e-06	5.32904e-05		R155.3	58.4018	4.18965	0.652287	6.42301	1.33603e-10	9.24956e-09	ZK1010.5
K11C4.1	129.934	2.34611	0.553918	4.23548	2.28067e-05	0.000328326		C36H8.1	165.54	4.25717	0.471789	9.02346	1.82234e-19	7.33677e-17	phat-4
W01B6.6	52.9734	2.35276	0.576458	4.08141	4.47629e-05	0.000576805		C14A4.13	51.2562	4.26019	0.663441	6.42135	1.3507e-10	9.26686e-09	catp-4
acd-1	145	2.35411	0.525462	4.48007	7.46179e-06	0.000129148		tbx-34	60.4097	4.44529	0.656801	6.76809	1.30491e-11	1.18686e-09	cyp-14A4
R09A8.1	101.37	2.35967	0.518241	4.55324	5.28264e-06	9.53317e-05		ZK1010.5	193.025	4.49463	0.481625	9.33221	1.03682e-20	4.7854e-18	F22B3.7
mrp-4	2145.31	2.36168	0.375859	6.28341	3.3122e-10	2.05911e-08		phat-4	134.559	4.57644	0.534612	8.56029	1.12579e-17	3.64829e-15	cpi-1
oac-9	83.1508	2.36215	0.536185	4.40547	1.05556e-05	0.000172792		catp-4	311.857	4.58767	0.422961	10.8466	2.07041e-27	2.1106e-24	cpin-1
K07A1.5	111.281	2.36315	0.560884	4.21327	2.51705e-05	0.000356957		cyp-14A4	1054.42	6.40906	0.394537	16.2445	2.44236e-59	1.85998e-55	ent-6
ZK637.12	86.8745	2.36574	0.501244	4.71974	2.36146e-06	4.77049e-05		F22B3.7	228.305	6.55985	0.5928	11.0659	1.83656e-28	2.15174e-25	ent-7
Y71G12B.3	68.9898	2.36816	0.55784	4.24523	2.1837e-05	0.00031767									clc-1
F35B3.4	208.995	2.37287	0.453324	5.23437	1.65546e-07	5.01279e-06									clic-1
ZK596.2	100.239	2.38069	0.555996	4.28185	1.85345e-05	0.000279885									kin-5
M28.9	162.348	2.38124	0.500817	4.75472	1.98718e-06	4.12354e-05									kin-10
vap-1	63.2765	2.38586	0.567155	4.20672	2.59103e-05	0.000365407
decr-1.2	87.2407	2.38831	0.563171	4.24083	2.22692e-05	0.000322322
Y60C6A.3	71.0975	2.39473	0.526099	4.55186	5.31726e-06	9.56165e-05
C18H2.5	58.7829	2.39929	0.594875	4.03327	5.50051e-05	0.000686707
abt-1	113.519	2.39939	0.456736	5.25334	1.49367e-07	4.5683e-06
hrg-1	2743.4	2.40296	0.427872	5.61607	1.95354e-08	7.69709e-07
clec-151	171.774	2.40385	0.516425	4.65478	3.24319e-06	6.237e-05
col-146	875.128	2.40577	0.467411	5.14702	2.64652e-07	7.52036e-06
msp-56	359.701	2.41365	0.521025	4.6325	3.61284e-06	6.83567e-05
F36D1.4	72.9385	2.42086	0.545391	4.43875	9.0482e-06	0.000152448
msrp-1	114.351	2.42413	0.526557	4.60373	4.14996e-06	7.6989e-05
clp-8	53.5504	2.42837	0.610631	3.97682	6.98442e-05	0.000830442
pgp-12	121.204	2.42846	0.450747	5.38763	7.13912e-08	2.36452e-06
C53D6.10	141.146	2.43402	0.525278	4.63378	3.59045e-06	6.80176e-05
meg-2	247.636	2.44089	0.44259	5.51501	3.48763e-08	1.26477e-06
cpg-1	12358.3	2.44173	0.403213	6.05569	1.39817e-09	7.42006e-08
cyp-14A1	361.808	2.44383	0.388913	6.28374	3.30517e-10	2.05911e-08
T28H11.8	117.621	2.44454	0.479518	5.09791	3.43433e-07	9.35746e-06
ZK945.6	59.7376	2.44772	0.581064	4.21248	2.52577e-05	0.00035786
C08F11.10	66.618	2.44842	0.54216	4.51605	6.30032e-06	0.000111194
F59A6.4	130.492	2.45432	0.539521	4.54907	5.38833e-06	9.66662e-05
F36H12.4	58.4269	2.45435	0.593198	4.1375	3.51115e-05	0.00047076
B0280.11	84.3761	2.46037	0.61271	4.01556	5.93049e-05	0.000732581
irld-18	61.1422	2.46687	0.618036	3.99146	6.56687e-05	0.000790048
Y62F5A.10	49.9635	2.46759	0.580926	4.24769	2.15987e-05	0.000315711
Y69F12A.1	51.5711	2.46793	0.569091	4.33661	1.44694e-05	0.000227434
ssp-10	233.845	2.46833	0.404117	6.10797	1.00908e-09	5.5087e-08
T05C12.1	203.125	2.48069	0.465878	5.32478	1.01076e-07	3.24788e-06
ZK507.3	52.3465	2.48273	0.570638	4.35079	1.35647e-05	0.000215436
T23F11.2	110.583	2.48552	0.516213	4.81492	1.47257e-06	3.20869e-05
T27A3.5	178.768	2.48581	0.470189	5.28683	1.24455e-07	3.89236e-06
F58E6.5	276.838	2.48914	0.505394	4.92515	8.42962e-07	2.03151e-05
msrp-3	62.242	2.49408	0.616626	4.04473	5.2384e-05	0.00066205
C45G9.9	40.5542	2.49827	0.62351	4.00679	6.15504e-05	0.000752387
H28G03.1	4445.5	2.4986	0.321754	7.76556	8.12833e-15	1.4916e-12
ZK354.6	68.982	2.50211	0.540291	4.63103	3.63846e-06	6.85011e-05
C09H10.9	44.5083	2.5046	0.599228	4.17971	2.91878e-05	0.000403412
F38A5.6	47.3524	2.50718	0.597597	4.19544	2.72341e-05	0.000380902
Y32H12A.8	3118.52	2.50757	0.319718	7.84308	4.39639e-15	8.47613e-13
F07F6.1	160.039	2.51172	0.43549	5.76757	8.04245e-09	3.47996e-07
ZK892.3	59.2197	2.51633	0.571201	4.40534	1.0562e-05	0.000172792
C01G5.3	44.3543	2.51768	0.627781	4.01044	6.06061e-05	0.000744573
C16A11.7	61.1336	2.51786	0.561918	4.48084	7.43504e-06	0.000128832
Y57G11C.5	107.253	2.51788	0.486392	5.17664	2.25915e-07	6.5963e-06
C16C8.18	106.262	2.51979	0.498658	5.05316	4.3457e-07	1.14127e-05
ptp-5.1	73.5471	2.52558	0.629188	4.01404	5.96887e-05	0.000736725
myo-2	294.389	2.53121	0.534459	4.73603	2.17947e-06	4.46176e-05
W03A5.1	44.9909	2.53859	0.600356	4.22848	2.35278e-05	0.000338068
ZK616.61	78.8034	2.54068	0.566886	4.48182	7.40087e-06	0.000128389
abu-14	108.441	2.54469	0.559886	4.54502	5.493e-06	9.83124e-05
C38C10.3	53.4495	2.54622	0.585503	4.34877	1.36906e-05	0.000216983
C14C10.1	271.407	2.5503	0.49758	5.12542	2.96883e-07	8.29692e-06
irld-14	46.2154	2.55071	0.599774	4.25279	2.11126e-05	0.000310503
frk-1	76.1686	2.55767	0.558411	4.58027	4.64384e-06	8.50124e-05
F01G10.5	89.0063	2.55978	0.525943	4.86702	1.13293e-06	2.57933e-05
R148.7	152.708	2.56741	0.545837	4.70362	2.55583e-06	5.08197e-05
H32C10.1	103.246	2.56836	0.485423	5.29098	1.21665e-07	3.81292e-06
T05D4.5	73.3964	2.56842	0.579624	4.43117	9.37216e-06	0.000157038
spe-15	645.087	2.56957	0.347158	7.40174	1.34416e-13	1.89565e-11
Y69E1A.2	644.603	2.57002	0.465043	5.52642	3.26837e-08	1.19665e-06
F26D2.10	69.4516	2.57155	0.594735	4.32386	1.53321e-05	0.000238776
tag-10	323.916	2.57308	0.381849	6.73849	1.6004e-11	1.409e-09
K09C6.7	88.7852	2.58149	0.609001	4.23889	2.24627e-05	0.000323986
M176.9	66.5155	2.58607	0.531533	4.86531	1.14277e-06	2.59783e-05
F35E2.9	87.101	2.58797	0.542017	4.77471	1.79968e-06	3.78528e-05
F08H9.2	194.05	2.58953	0.484867	5.3407	9.25862e-08	3.01321e-06
Y119C1B.1	63.0546	2.59074	0.578056	4.48182	7.40104e-06	0.000128389
W03C9.1	48.063	2.59222	0.604052	4.29138	1.77567e-05	0.000271039
Y57G11C.23	52.0204	2.59508	0.580129	4.47328	7.70273e-06	0.000132656
ZK484.7	76.9455	2.59649	0.624148	4.16005	3.18173e-05	0.000435017
R07E5.15	129.117	2.59974	0.527622	4.92729	8.33788e-07	2.01899e-05
F54F12.1	62.6221	2.60098	0.541561	4.80275	1.56501e-06	3.36202e-05
ssq-3	255.65	2.60314	0.530696	4.90515	9.33545e-07	2.19765e-05
F41C3.1	41.354	2.60433	0.628414	4.14429	3.40872e-05	0.000460785
ssp-19	49.3587	2.60483	0.614032	4.24217	2.21374e-05	0.000321012
F36A2.10	230.137	2.6051	0.437113	5.95978	2.52576e-09	1.24096e-07
C17H12.12	156.152	2.60519	0.526301	4.95001	7.42109e-07	1.82014e-05
hdl-1	49.3911	2.60964	0.580032	4.49913	6.82318e-06	0.00011959
mpz-4	89.3862	2.61045	0.500083	5.22003	1.7889e-07	5.35479e-06
ZK809.1	32.1033	2.62524	0.66783	3.931	8.4594e-05	0.000982801
msp-79	297.718	2.63015	0.527778	4.98344	6.24646e-07	1.56996e-05
T09F5.10	52.7293	2.6302	0.606357	4.33771	1.43973e-05	0.000226769
ZK1225.4	106.218	2.63219	0.539659	4.87751	1.07433e-06	2.46433e-05
K01D12.7	96.876	2.63256	0.530441	4.96296	6.94276e-07	1.72504e-05
F10C1.3	112.256	2.63503	0.562757	4.68236	2.83598e-06	5.57352e-05
ZK938.1	318.328	2.63506	0.485815	5.42399	5.82837e-08	1.98152e-06
M05D6.3	40.2967	2.63764	0.6409	4.11552	3.86303e-05	0.000507661
klp-17	62.0408	2.63928	0.573242	4.60412	4.14204e-06	7.69358e-05
K07F5.6	47.0081	2.64512	0.604622	4.37483	1.2153e-05	0.000195874
F40E3.5	73.737	2.64551	0.523897	5.04967	4.42572e-07	1.16021e-05
C08F8.6	186.342	2.64601	0.51749	5.11317	3.168e-07	8.75713e-06
ent-3	95.1224	2.64839	0.529988	4.99707	5.8207e-07	1.47513e-05
ipla-4	69.1564	2.65663	0.577341	4.60149	4.19482e-06	7.77266e-05
elo-8	76.8382	2.66295	0.534612	4.9811	6.3224e-07	1.58382e-05
Y71G12B.30	57.5331	2.66299	0.57727	4.61307	3.96773e-06	7.39689e-05
F52H3.6	167.88	2.66453	0.475898	5.59894	2.15665e-08	8.37957e-07
Y69E1A.4	32.4792	2.66701	0.659619	4.04326	5.27141e-05	0.000664093
dhhc-13	42.2367	2.6714	0.650647	4.10576	4.02984e-05	0.000525896
dml-1	48.8527	2.67225	0.585414	4.56473	5.00144e-06	9.09033e-05
C33F10.8	43.9824	2.67234	0.63234	4.22612	2.37757e-05	0.000340987
msp-10	463.673	2.67632	0.503128	5.31936	1.04131e-07	3.33898e-06
C54G4.2	67.4336	2.67647	0.549546	4.87033	1.11414e-06	2.54415e-05
F27D9.2	971.473	2.6771	0.447457	5.98291	2.19188e-09	1.1018e-07
Y45F10B.3	36.787	2.6796	0.663598	4.03799	5.3911e-05	0.000675262
F27C1.3	58.1601	2.68017	0.576041	4.65273	3.27569e-06	6.27572e-05
F40G12.10	156.504	2.68293	0.559248	4.7974	1.60739e-06	3.44335e-05
spe-17	37.6367	2.68387	0.633022	4.23977	2.23751e-05	0.000323335
B0280.17	261.83	2.68769	0.517812	5.19048	2.09753e-07	6.1794e-06
ttbk-5	87.9925	2.68781	0.57059	4.71058	2.47014e-06	4.94646e-05
C15H7.3	133.249	2.69127	0.497784	5.4065	6.42671e-08	2.1704e-06
cyp-13A12	135.939	2.69188	0.458687	5.86866	4.39331e-09	2.03387e-07
Y37E3.19	56.6108	2.69536	0.650965	4.14055	3.46468e-05	0.000465759
nkb-2	137.38	2.69624	0.523108	5.15428	2.54607e-07	7.27566e-06
C06A1.3	152.316	2.69989	0.453925	5.94786	2.71666e-09	1.32196e-07
K07H8.5	54.975	2.70136	0.568105	4.75503	1.98417e-06	4.1229e-05
F36H1.3	54.4048	2.70676	0.657734	4.11529	3.86698e-05	0.000507741
K10C9.7	60.0795	2.70977	0.582591	4.65125	3.29935e-06	6.30519e-05
F21D9.2	60.1308	2.71049	0.582827	4.6506	3.30976e-06	6.31716e-05
Y69E1A.8	56.7902	2.71718	0.5776	4.70426	2.54783e-06	5.07267e-05
R06B10.2	70.5202	2.71814	0.531452	5.11455	3.14481e-07	8.70885e-06
K09F6.3	212.562	2.71875	0.433285	6.27475	3.50204e-10	2.1595e-08
Y71G12B.22	51.3919	2.71877	0.587462	4.628	3.69214e-06	6.93403e-05
F49F1.5	55.5127	2.71964	0.565086	4.81278	1.48842e-06	3.23442e-05
C09D4.3	183.46	2.72004	0.496396	5.47957	4.26356e-08	1.51371e-06
Y6E2A.10	49.6152	2.72483	0.636634	4.28006	1.86841e-05	0.00028111
C35E7.10	173.642	2.72512	0.45175	6.03238	1.61566e-09	8.37009e-08
K06A1.2	52.794	2.729	0.632958	4.3115	1.6215e-05	0.000250478
Y43F8C.5	105.484	2.72956	0.544385	5.01403	5.33025e-07	1.36906e-05
C17H12.3	197.753	2.72992	0.532738	5.12431	2.98622e-07	8.33024e-06
Y51H4A.13	43.5405	2.73074	0.61711	4.42504	9.6425e-06	0.00016086
Y66A7A.9	36.9497	2.74169	0.685402	4.00013	6.33082e-05	0.000770165
C25D7.1	60.5786	2.74171	0.573133	4.78372	1.72079e-06	3.66053e-05
F36D3.5	67.5505	2.743	0.548099	5.00457	5.59864e-07	1.42836e-05
E03H12.7	153.351	2.74434	0.485006	5.65837	1.52819e-08	6.25428e-07
C10G11.8	489.172	2.75039	0.474637	5.79472	6.84338e-09	3.00379e-07
ZK930.4	92.8184	2.75095	0.526068	5.22927	1.70176e-07	5.11233e-06
W09C3.2	74.8271	2.75188	0.583451	4.71656	2.39868e-06	4.82618e-05
msrp-4	32.4294	2.75263	0.675575	4.0745	4.61134e-05	0.000593203
F31E8.5	133.511	2.75424	0.518735	5.30954	1.09902e-07	3.48007e-06
msp-45	633.339	2.76372	0.476619	5.79859	6.68736e-09	2.94379e-07
C09B9.7	26.5811	2.76394	0.698003	3.95977	7.50205e-05	0.000881665
fbxa-155	46.6101	2.76446	0.625128	4.42224	9.76848e-06	0.000162605
C33C12.7	39.8088	2.76624	0.629131	4.39693	1.09795e-05	0.000178663
M70.3	155.012	2.76722	0.498276	5.55359	2.79865e-08	1.04221e-06
T28C6.5	51.7369	2.77144	0.603964	4.58875	4.45905e-06	8.21231e-05
Y39B6A.30	148.324	2.77197	0.470882	5.88677	3.93827e-09	1.82877e-07
Y106G6D.3	239.01	2.77285	0.481755	5.75571	8.62776e-09	3.72264e-07
C05B5.2	265.182	2.77316	0.493808	5.61587	1.95573e-08	7.69709e-07
nep-13	32.2969	2.77846	0.669377	4.15082	3.31292e-05	0.000450528
H05L14.1	168.843	2.78084	0.501966	5.53989	3.02666e-08	1.11891e-06
F59A3.8	70.1071	2.78175	0.58448	4.75935	1.94215e-06	4.04663e-05
decr-1.3	93.4367	2.78193	0.515206	5.39964	6.67738e-08	2.23524e-06
cdc-25.4	30.5052	2.78375	0.686616	4.0543	5.02854e-05	0.00063878
F28A10.12	44.2707	2.785	0.629898	4.42135	9.80853e-06	0.000162738
Y69E1A.3	28.5265	2.78754	0.708614	3.93379	8.3618e-05	0.000972945
C14C6.2	173.489	2.78775	0.461587	6.03951	1.54587e-09	8.09114e-08
C27D8.1	250.396	2.78804	0.494154	5.64204	1.68052e-08	6.80744e-07
K01D12.15	55.7607	2.78896	0.57081	4.88597	1.02921e-06	2.38219e-05
dod-6	255.284	2.78904	0.483272	5.77116	7.87298e-09	3.41633e-07
msp-81	887.705	2.79035	0.480683	5.80498	6.43756e-09	2.8503e-07
Y59E9AL.6	426.331	2.79202	0.455081	6.13522	8.50417e-10	4.81513e-08
F13E9.14	38.6846	2.79537	0.662502	4.21941	2.44942e-05	0.000349679
ptp-5.3	65.0672	2.79626	0.62358	4.4842	7.31883e-06	0.000127252
msp-76	790.491	2.79632	0.478204	5.84756	4.98849e-09	2.27484e-07
ssp-34	238.466	2.79924	0.510123	5.48738	4.0795e-08	1.45515e-06
T20F5.5	55.5317	2.79936	0.569751	4.9133	8.95562e-07	2.13798e-05
clp-6	126.264	2.80538	0.458622	6.11697	9.53716e-10	5.24406e-08
C01G5.4	41.2245	2.8079	0.628004	4.47115	7.78019e-06	0.000133747
C06C6.7	28.9103	2.80886	0.706891	3.97354	7.08109e-05	0.000839315
Y47G6A.26	75.3254	2.81395	0.556871	5.05315	4.34581e-07	1.14127e-05
C04C11.25	567.474	2.81449	0.476717	5.9039	3.5501e-09	1.67404e-07
rnh-1.1	151.94	2.81748	0.519442	5.42405	5.82623e-08	1.98152e-06
hasp-2	66.5359	2.81976	0.563363	5.00522	5.57978e-07	1.42593e-05
dhhc-12	90.4989	2.82292	0.506079	5.57802	2.43275e-08	9.35688e-07
F42G4.2	93.2014	2.82339	0.514207	5.49077	4.00187e-08	1.43081e-06
F54H5.5	106.297	2.82541	0.520523	5.42801	5.69843e-08	1.94603e-06
Y105C5B.14	67.5602	2.82694	0.556641	5.07857	3.80285e-07	1.01642e-05
F40G12.5	56.5985	2.83054	0.619655	4.56793	4.92564e-06	8.97397e-05
F36H12.5	99.9459	2.83193	0.538728	5.2567	1.46662e-07	4.49458e-06
F21H7.2	106.559	2.83372	0.562717	5.03578	4.75898e-07	1.23693e-05
Y24D9B.1	79.0018	2.84115	0.54972	5.16835	2.3617e-07	6.83859e-06
K04H4.5	179.605	2.84235	0.534594	5.31683	1.05593e-07	3.37874e-06
gst-19	55.8593	2.84633	0.580216	4.90563	9.3127e-07	2.19569e-05
Y54E2A.9	128.966	2.85219	0.487833	5.84666	5.01551e-09	2.28033e-07
F38H4.4	88.6368	2.85543	0.591125	4.83051	1.36187e-06	3.00183e-05
W03C9.8	26.21	2.85933	0.713608	4.00686	6.15301e-05	0.000752387
pgp-14	64.7288	2.8599	0.57051	5.01288	5.36205e-07	1.3726e-05
pgp-9	2776.89	2.86088	0.329144	8.69189	3.5647e-18	1.23395e-15
F59A1.15	40.5683	2.86301	0.642231	4.45791	8.27639e-06	0.000140533
myo-5	224.409	2.86529	0.501796	5.71007	1.12927e-08	4.78392e-07
T27E7.1	276.963	2.8712	0.503168	5.70625	1.1549e-08	4.87264e-07
K08F4.5	210.333	2.87504	0.467557	6.14907	7.79377e-10	4.44595e-08
F08D12.3	50.0774	2.8784	0.632131	4.55348	5.27654e-06	9.53317e-05
R08C7.8	46.6062	2.87881	0.657179	4.38056	1.18374e-05	0.000191396
C01G6.2	53.635	2.88403	0.647951	4.451	8.5471e-06	0.000144485
C17H12.5	97.0861	2.88677	0.510919	5.65016	1.60299e-08	6.51184e-07
M70.1	61.7178	2.88685	0.617915	4.67192	2.98392e-06	5.81922e-05
Y59E9AL.3	50.9703	2.89044	0.585621	4.93567	7.98745e-07	1.94651e-05
ptp-5.2	71.2165	2.89136	0.541981	5.3348	9.56475e-08	3.09301e-06
F44F4.10	32.0836	2.89519	0.671778	4.30974	1.63445e-05	0.000251567
snf-10	49.778	2.89545	0.606767	4.77193	1.82468e-06	3.81754e-05
F19B10.5	45.4774	2.89866	0.657672	4.40745	1.04593e-05	0.00017148
F47D12.7	154.208	2.90196	0.568197	5.10732	3.26768e-07	8.98377e-06
B0218.7	207.264	2.90304	0.520765	5.57456	2.48152e-08	9.52039e-07
F23B2.7	54.6054	2.90538	0.613886	4.73277	2.21475e-06	4.51578e-05
scrm-8	30.7705	2.90651	0.699356	4.15599	3.23887e-05	0.000441246
msp-31	1058.49	2.91346	0.444403	6.55589	5.53108e-11	4.2122e-09
mboa-4	83.9547	2.9143	0.523832	5.56342	2.64534e-08	1.0026e-06
C18H7.4	80.0107	2.91888	0.574833	5.07778	3.8186e-07	1.01858e-05
ant-1.3	142.327	2.91904	0.493061	5.92024	3.21465e-09	1.53487e-07
F55F8.7	98.0163	2.92324	0.499025	5.8579	4.6876e-09	2.14405e-07
clec-10	1984.82	2.93251	0.343599	8.53471	1.40512e-17	4.45862e-15
ZK616.65	31.3461	2.93326	0.697874	4.20314	2.63239e-05	0.000370897
hdl-2	51.999	2.93566	0.612641	4.79182	1.65277e-06	3.52568e-05
Y39B6A.27	134.77	2.94424	0.462161	6.37058	1.88309e-10	1.24162e-08
pfk-1.2	81.942	2.94446	0.605573	4.86227	1.16047e-06	2.63022e-05
clec-117	62.8327	2.9447	0.635848	4.63113	3.63671e-06	6.85011e-05
F13A7.1	263.071	2.95113	0.525664	5.6141	1.97587e-08	7.75631e-07
F47G6.3	24.5969	2.95574	0.723473	4.08548	4.39849e-05	0.00056907
C33H5.16	31.9044	2.9579	0.696596	4.24623	2.17402e-05	0.000317169
T25B9.6	118.835	2.96805	0.503701	5.89247	3.80463e-09	1.77606e-07
C04G2.9	838.909	2.97243	0.47817	6.21626	5.09134e-10	3.00567e-08
F27C8.5	131.977	2.97368	0.476947	6.23482	4.52291e-10	2.70151e-08
K01H12.4	116.112	2.97666	0.503262	5.91474	3.32409e-09	1.57234e-07
T28F3.5	274.496	2.9798	0.393245	7.57747	3.52369e-14	5.39669e-12
sfxn-1.2	33.9131	2.98075	0.665499	4.47897	7.50058e-06	0.000129525
F10G8.1	80.6085	2.98353	0.548223	5.44218	5.26322e-08	1.82606e-06
cysl-4	25.7149	2.98414	0.726296	4.10872	3.97863e-05	0.000520606
B0207.7	45.9959	2.99038	0.61308	4.87763	1.07369e-06	2.46433e-05
ant-1.4	98.8927	2.99425	0.494204	6.05873	1.37202e-09	7.30675e-08
nep-20	39.0761	3.00425	0.664803	4.51901	6.21287e-06	0.000109778
nep-10	25.1338	3.00664	0.719262	4.18017	2.91286e-05	0.000403412
ZK1248.20	35.185	3.00799	0.669074	4.49576	6.93223e-06	0.000121222
msp-3	406.442	3.00807	0.433667	6.93636	4.02335e-12	4.22618e-10
T04F3.3	101.883	3.01283	0.504816	5.96817	2.39934e-09	1.19426e-07
F14H12.3	51.1718	3.02274	0.621477	4.86381	1.1515e-06	2.61379e-05
F44D12.8	78.4254	3.02297	0.541662	5.58091	2.39257e-08	9.22562e-07
C50E10.1	213.536	3.02939	0.497152	6.09349	1.10475e-09	5.98807e-08
msp-49	493.539	3.02946	0.447366	6.77176	1.27223e-11	1.17438e-09
C33F10.12	106.318	3.03173	0.55162	5.49605	3.88402e-08	1.39522e-06
Y69E1A.1	488.05	3.04296	0.447117	6.80572	1.00543e-11	9.51159e-10
W04E12.4	48.2991	3.04839	0.613031	4.97265	6.60433e-07	1.64903e-05
ssp-16	152.581	3.04926	0.513786	5.93489	2.94048e-09	1.41729e-07
Y105C5B.11	25.891	3.04944	0.716734	4.25464	2.09384e-05	0.000308426
pqn-94	162.71	3.05229	0.497988	6.12925	8.82951e-10	4.98082e-08
C44B9.2	65.5239	3.05273	0.557632	5.47445	4.38867e-08	1.55451e-06
scrm-6	30.2605	3.05321	0.702617	4.34548	1.3897e-05	0.000219882
Y38H8A.4	72.7838	3.05349	0.574952	5.31085	1.09113e-07	3.46228e-06
K08A2.2	50.6387	3.06087	0.594198	5.15125	2.58754e-07	7.38029e-06
M02B1.4	54.3401	3.06112	0.623351	4.91075	9.07289e-07	2.15584e-05
F40F12.3	129.155	3.06117	0.517438	5.91601	3.29843e-09	1.56667e-07
K03H1.12	67.3388	3.0617	0.592192	5.17011	2.33952e-07	6.80024e-06
F40E12.2	53.7662	3.06319	0.582625	5.25756	1.45979e-07	4.48269e-06
C34F11.5	189.287	3.07294	0.48679	6.31266	2.74275e-10	1.7479e-08
F14F7.4	62.123	3.08149	0.573974	5.36869	7.93121e-08	2.60908e-06
Y46G5A.22	80.0621	3.08537	0.55553	5.55392	2.79337e-08	1.04221e-06
msp-113	117.852	3.08539	0.54898	5.62023	1.90709e-08	7.56428e-07
K06H7.8	79.6396	3.08635	0.58238	5.29954	1.16095e-07	3.65341e-06
K03H1.9	21.448	3.09599	0.767686	4.03289	5.50955e-05	0.000687272
sst-20	111.458	3.09794	0.501686	6.17505	6.6142e-10	3.83045e-08
Y57G7A.6	174.976	3.09914	0.505682	6.12864	8.86356e-10	4.98158e-08
C17F3.1	288.104	3.10448	0.429741	7.22408	5.04502e-13	6.35047e-11
Y37D8A.5	59.6808	3.10734	0.578304	5.3732	7.7353e-08	2.55567e-06
W03D8.3	40.6205	3.12057	0.642261	4.85873	1.18144e-06	2.66981e-05
msp-53	501.02	3.12092	0.490098	6.36795	1.91566e-10	1.25225e-08
cyp-33C8	2396.27	3.12253	0.316259	9.87332	5.43349e-23	3.44823e-20
F13A7.7	27.2475	3.12761	0.710957	4.39915	1.08677e-05	0.000177413
T06C10.3	82.5422	3.12787	0.555128	5.63449	1.75574e-08	7.03729e-07
ilys-3	268.197	3.13018	0.395129	7.9219	2.33907e-15	4.68768e-13
T22C1.8	126.571	3.14638	0.522703	6.01944	1.75023e-09	8.97566e-08
Y39G10AR.16	112.792	3.14694	0.534095	5.8921	3.81308e-09	1.77606e-07
Y47G6A.13	64.2186	3.15002	0.56407	5.58444	2.34452e-08	9.06328e-07
C27D6.11	74.6686	3.16043	0.542625	5.82434	5.73381e-09	2.56858e-07
msp-57	946.115	3.1608	0.487513	6.48353	8.9603e-11	6.52987e-09
F26A3.5	153.03	3.16882	0.445863	7.10715	1.18464e-12	1.38794e-10
B0393.4	41.9051	3.17027	0.638144	4.96796	6.76602e-07	1.68663e-05
C38C3.3	123.031	3.18257	0.481316	6.61223	3.78562e-11	2.98527e-09
Y49F6B.8	61.6351	3.18279	0.566996	5.61342	1.98364e-08	7.7668e-07
ZK354.8	94.3781	3.18315	0.504495	6.30958	2.798e-10	1.76831e-08
ZK550.5	149.733	3.18395	0.479993	6.63333	3.28202e-11	2.64489e-09
ttbk-4	167.931	3.18595	0.474254	6.7178	1.84488e-11	1.58753e-09
ssq-2	886.452	3.18607	0.41598	7.65919	1.87116e-14	3.07472e-12
Y50E8A.6	18.1895	3.19051	0.784969	4.06451	4.81344e-05	0.000615046
K09B11.5	43.369	3.19122	0.64381	4.95677	7.16738e-07	1.76931e-05
M117.4	48.6466	3.19138	0.60979	5.23357	1.66267e-07	5.02463e-06
T23F6.3	90.2263	3.19209	0.521755	6.11798	9.47672e-10	5.22971e-08
nhx-6	62.2455	3.19309	0.576533	5.53844	3.05176e-08	1.12546e-06
acs-18	204.995	3.19373	0.482403	6.62046	3.58083e-11	2.85548e-09
spch-2	78.6521	3.20091	0.528134	6.06078	1.35464e-09	7.23947e-08
T10E9.4	610.208	3.20845	0.495213	6.47892	9.23806e-11	6.66848e-09
ssq-4	1342.03	3.21021	0.480376	6.68271	2.34571e-11	1.97389e-09
F13D12.9	193.101	3.2103	0.453083	7.08546	1.38585e-12	1.59909e-10
C27D8.2	129.741	3.22128	0.500801	6.43225	1.25729e-10	8.74422e-09
srh-2	157.768	3.22161	0.484289	6.65224	2.88658e-11	2.3511e-09
R08A2.1	64.4049	3.22252	0.571737	5.63636	1.73681e-08	6.97979e-07
ZK616.8	33.7891	3.22468	0.68993	4.67393	2.95494e-06	5.78492e-05
T15B12.2	58.4253	3.23152	0.631304	5.11881	3.07475e-07	8.5459e-06
Y105E8A.27	92.1332	3.23656	0.514459	6.2912	3.15025e-10	1.97729e-08
T02B11.9	36.9498	3.23739	0.665972	4.86116	1.16703e-06	2.64116e-05
B0379.7	223.211	3.2416	0.480196	6.75057	1.47263e-11	1.31167e-09
pck-3	110.123	3.24391	0.518612	6.25498	3.97559e-10	2.42209e-08
C46E10.1	89.0206	3.2483	0.545911	5.95024	2.67754e-09	1.30848e-07
F14F8.8	19.3052	3.2487	0.786822	4.12889	3.64525e-05	0.000484367
F28H6.8	81.7575	3.25179	0.534744	6.08102	1.19423e-09	6.45011e-08
ZK945.7	254.658	3.25528	0.484372	6.72064	1.80934e-11	1.5658e-09
R07E5.6	99.9594	3.25911	0.555425	5.86778	4.41664e-09	2.03848e-07
F37A8.2	52.1475	3.2592	0.611288	5.33169	9.73011e-08	3.13982e-06
mpst-4	115.555	3.26617	0.49019	6.66307	2.68168e-11	2.21982e-09
gln-2	247.68	3.27294	0.505005	6.48102	9.11074e-11	6.60789e-09
clec-123	199.857	3.27745	0.476983	6.87121	6.36581e-12	6.29595e-10
kel-10	190.96	3.28029	0.489401	6.70267	2.04651e-11	1.74311e-09
nep-6	54.5225	3.28882	0.620011	5.30445	1.13016e-07	3.57125e-06
msp-51	643.124	3.28976	0.438103	7.50909	5.9542e-14	8.637e-12
gsp-3	344.231	3.30381	0.478908	6.89863	5.25052e-12	5.33137e-10
K09C6.8	19.6352	3.30573	0.777791	4.25015	2.13626e-05	0.000313462
mpz-6	35.6904	3.30825	0.684133	4.83567	1.32696e-06	2.94191e-05
Y54E2A.7	70.7759	3.31124	0.584804	5.66214	1.495e-08	6.15413e-07
Y53H1C.3	16.2518	3.31451	0.811211	4.08587	4.39115e-05	0.000568721
F56A11.6	111.455	3.31956	0.489401	6.7829	1.17789e-11	1.10064e-09
Y116F11B.7	24.124	3.32166	0.755143	4.39872	1.08893e-05	0.000177575
Y1A5A.1	173.415	3.32267	0.479997	6.92228	4.44421e-12	4.60474e-10
ZC376.8	68.3915	3.32668	0.562335	5.91584	3.30183e-09	1.56667e-07
clec-153	45.7836	3.33211	0.626822	5.31588	1.06144e-07	3.3834e-06
C45G9.4	27.4947	3.33226	0.721943	4.61569	3.91799e-06	7.32208e-05
F36D3.16	58.018	3.33577	0.629976	5.29508	1.18963e-07	3.73592e-06
H08M01.1	54.0788	3.33922	0.599901	5.56628	2.60238e-08	9.90921e-07
F47B3.7	87.6863	3.341	0.55674	6.00101	1.96099e-09	9.95596e-08
F32B4.2	97.762	3.34661	0.528868	6.32788	2.4856e-10	1.60416e-08
nep-9	25.1993	3.34859	0.750265	4.46321	8.07421e-06	0.000137406
F49C12.15	723.532	3.35815	0.449697	7.46758	8.16828e-14	1.17369e-11
scl-6	33.5586	3.36271	0.707758	4.75122	2.02196e-06	4.17863e-05
F36G9.13	21.2017	3.36604	0.776646	4.33408	1.46371e-05	0.00022936
K09E4.1	89.5158	3.36643	0.526601	6.39275	1.62928e-10	1.09319e-08
basl-1	78.9915	3.36742	0.551109	6.11026	9.94696e-10	5.44972e-08
Y38C1AA.7	764.962	3.36898	0.458079	7.35458	1.91527e-13	2.65196e-11
C34D4.2	64.0574	3.37442	0.621229	5.43185	5.57739e-08	1.91327e-06
F53C3.1	41.6201	3.37514	0.66495	5.07578	3.85903e-07	1.02757e-05
wht-4	40.6016	3.3765	0.657558	5.13491	2.82275e-07	7.96172e-06
Y106G6G.4	224.124	3.37713	0.447602	7.54494	4.52495e-14	6.69122e-12
F21H7.5	426.52	3.37766	0.420714	8.0284	9.87557e-16	2.11852e-13
M05B5.1	132.525	3.38305	0.502016	6.73893	1.5956e-11	1.409e-09
msp-59	487.736	3.38857	0.438507	7.72752	1.09665e-14	1.96506e-12
Y116F11B.8	16.8812	3.38918	0.808497	4.19195	2.76562e-05	0.000385037
gsp-4	320.074	3.399	0.444196	7.65204	1.97813e-14	3.20521e-12
msp-19	373.923	3.40045	0.450188	7.5534	4.2404e-14	6.33192e-12
F15D3.4	56.8432	3.40324	0.599996	5.67211	1.41051e-08	5.90207e-07
T05A7.6	233.626	3.40422	0.483055	7.04727	1.82464e-12	2.08955e-10
nep-8	81.3792	3.41173	0.548984	6.21463	5.14453e-10	3.02534e-08
T05F1.5	137.82	3.41194	0.467566	7.29725	2.93714e-13	3.92418e-11
Y65B4A.9	68.6055	3.41298	0.565529	6.03503	1.58936e-09	8.26198e-08
W03F11.4	240.694	3.4139	0.424827	8.03598	9.28371e-16	2.04928e-13
wht-5	110.148	3.4204	0.512994	6.66753	2.60145e-11	2.17179e-09
clec-73	215.98	3.42568	0.471323	7.26822	3.64265e-13	4.7018e-11
H12I13.1	29.8878	3.43169	0.714206	4.8049	1.54831e-06	3.34027e-05
ZK1053.2	139.811	3.43216	0.490747	6.99375	2.67632e-12	2.9324e-10
T16A9.5	341.083	3.43271	0.421976	8.13485	4.12445e-16	1.01322e-13
K09C6.2	63.2537	3.44373	0.591092	5.82604	5.67572e-09	2.5576e-07
scrm-5	63.2537	3.44373	0.591092	5.82604	5.67572e-09	2.5576e-07
C15C6.2	556.333	3.44669	0.431785	7.98242	1.43497e-15	2.95351e-13
C31H1.1	68.4538	3.46067	0.582977	5.9362	2.91709e-09	1.41048e-07
T08B6.9	184.734	3.46222	0.449868	7.69609	1.40298e-14	2.45597e-12
linc-108	35.9746	3.46659	0.701398	4.94241	7.71639e-07	1.88952e-05
T23B3.5	338.769	3.46958	0.426428	8.13637	4.07322e-16	1.01322e-13
Y54G2A.13	66.2248	3.47594	0.600101	5.79226	6.94452e-09	3.03943e-07
wht-8	75.7125	3.47786	0.554923	6.26727	3.67421e-10	2.24747e-08
clec-119	81.2015	3.49282	0.548348	6.3697	1.89393e-10	1.24338e-08
marc-1	23.0517	3.49776	0.768078	4.55392	5.2656e-06	9.52499e-05
C35A5.4	35.8278	3.49851	0.688883	5.07852	3.80383e-07	1.01642e-05
E03H12.5	384.276	3.50715	0.438866	7.9914	1.33414e-15	2.78361e-13
K10D11.2	64.7286	3.50872	0.580899	6.04016	1.53966e-09	8.08638e-08
D2045.5	48.1918	3.51194	0.630358	5.57134	2.52788e-08	9.64967e-07
F58G1.3	132.031	3.5193	0.504966	6.96938	3.18339e-12	3.39064e-10
F27E5.3	31.8681	3.53218	0.706991	4.99607	5.85099e-07	1.48034e-05
cyp-13A8	52.6355	3.53449	0.616503	5.73311	9.86031e-09	4.2186e-07
ZK354.2	160.218	3.54101	0.486352	7.28077	3.3193e-13	4.3962e-11
C30G7.3	191.474	3.54148	0.453445	7.81015	5.71191e-15	1.06095e-12
F53B2.5	74.5153	3.5461	0.591464	5.99545	2.02918e-09	1.02679e-07
acs-2	9768.48	3.54756	0.394992	8.98135	2.67459e-19	9.93578e-17
D2062.1	31.6786	3.54977	0.703814	5.04362	4.56805e-07	1.19265e-05
Y39B6A.25	31.7907	3.55105	0.707235	5.02104	5.13937e-07	1.3245e-05
Y37E11B.10	185.356	3.56101	0.497484	7.15805	8.18326e-13	9.97114e-11
F28E10.4	44.4925	3.57672	0.678179	5.27401	1.33472e-07	4.14881e-06
T28B8.4	59.3903	3.57768	0.599457	5.9682	2.39878e-09	1.19426e-07
F58F12.3	23.6605	3.58331	0.760754	4.7102	2.47469e-06	4.94646e-05
C07E3.4	19.9242	3.59115	0.797744	4.50163	6.74349e-06	0.000118336
C25A8.5	72.8779	3.59958	0.562128	6.40348	1.51873e-10	1.03267e-08
F23B12.1	42.6647	3.60467	0.66125	5.45131	5.00011e-08	1.74222e-06
pho-10	33.5072	3.60539	0.708081	5.09178	3.54722e-07	9.59639e-06
jmjd-1.1	47.4875	3.61208	0.642541	5.62156	1.89246e-08	7.54556e-07
cbs-2	64.7571	3.61405	0.582231	6.20726	5.39177e-10	3.15783e-08
ZK688.10	118.379	3.61987	0.493675	7.3325	2.25899e-13	3.0997e-11
F08D12.2	30.1998	3.62185	0.73535	4.92535	8.42115e-07	2.03151e-05
C39H7.1	371.258	3.62876	0.478934	7.57675	3.54323e-14	5.39669e-12
ZC21.3	102.734	3.63016	0.535004	6.78529	1.15856e-11	1.08926e-09
F36D3.4	127.5	3.64062	0.502604	7.24352	4.37191e-13	5.59567e-11
snf-2	56.6592	3.64902	0.602861	6.05284	1.42314e-09	7.52636e-08
C41G7.6	232.346	3.65209	0.45156	8.08772	6.07908e-16	1.42447e-13
F17E9.5	605.663	3.66548	0.436668	8.3942	4.69062e-17	1.32302e-14
K10H10.4	249.185	3.6672	0.430809	8.51234	1.70454e-17	5.19238e-15
msp-65	136.927	3.67056	0.533277	6.88303	5.85928e-12	5.87123e-10
moa-1	139.978	3.67328	0.469868	7.81769	5.38002e-15	1.02429e-12
T11F8.4	44.3584	3.696	0.652685	5.66277	1.48951e-08	6.14818e-07
D1054.9	105.185	3.69872	0.56858	6.50518	7.75987e-11	5.85102e-09
BE10.1	50.1254	3.70022	0.635238	5.82493	5.71371e-09	2.56713e-07
F58D2.2	205.687	3.70094	0.460202	8.04199	8.83908e-16	1.97982e-13
acs-10	169.606	3.70269	0.488561	7.57876	3.48862e-14	5.39669e-12
spe-49	37.2135	3.70281	0.704119	5.25878	1.45014e-07	4.46202e-06
Y39G10AR.15	40.1673	3.70445	0.67115	5.51956	3.39857e-08	1.23541e-06
C09B9.4	92.7696	3.71172	0.530638	6.99483	2.65588e-12	2.93128e-10
Y49E10.10	82.5329	3.71242	0.544502	6.81801	9.23119e-12	8.85492e-10
Y38E10A.17	523.632	3.71773	0.410458	9.05751	1.33457e-19	5.64634e-17
K07A3.3	76.6726	3.72859	0.576303	6.46984	9.81039e-11	7.01512e-09
abt-5	111.546	3.73492	0.523955	7.12832	1.01603e-12	1.21851e-10
Y43F8C.9	129.339	3.73741	0.494581	7.55671	4.1339e-14	6.234e-12
T03F6.6	152.932	3.73861	0.495683	7.54234	4.61603e-14	6.76026e-12
R03D7.8	53.0626	3.74841	0.639554	5.86098	4.60139e-09	2.11096e-07
mps-3	51.6376	3.76327	0.6314	5.96019	2.51939e-09	1.24096e-07
spch-3	438.404	3.76864	0.392476	9.60222	7.82442e-22	4.41384e-19
T02E1.7	135.042	3.769	0.506286	7.44441	9.73809e-14	1.38618e-11
spch-1	399.856	3.77672	0.382486	9.87415	5.38871e-23	3.44823e-20
snf-5	360.582	3.77845	0.439402	8.59908	8.03599e-18	2.66079e-15
F32A11.3	320.745	3.78048	0.395923	9.54852	1.3156e-21	6.9096e-19
W03G1.2	27.3296	3.80416	0.746658	5.09492	3.4889e-07	9.47227e-06
F44G3.7	78.6828	3.8051	0.598652	6.35612	2.06914e-10	1.3468e-08
F21F3.2	47.5933	3.80514	0.64223	5.9249	3.12493e-09	1.49672e-07
F32B5.1	89.2837	3.80552	0.545444	6.97692	3.01729e-12	3.23636e-10
W02B12.12	282.694	3.81442	0.432238	8.82482	1.0964e-18	3.88356e-16
Y38H8A.3	264.646	3.8223	0.411134	9.29697	1.44498e-20	6.47311e-18
nep-23	64.9955	3.8362	0.595418	6.44288	1.1723e-10	8.22824e-09
Y57G11A.2	492.223	3.85012	0.393204	9.79168	1.22245e-22	7.44763e-20
fer-1	121.849	3.85152	0.498094	7.73253	1.05428e-14	1.91163e-12
F55G11.7	97.4583	3.87036	0.539125	7.17897	7.0239e-13	8.6275e-11
B0207.1	40.0386	3.87737	0.684505	5.6645	1.47456e-08	6.10298e-07
Y116A8C.23	50.8179	3.88457	0.63941	6.07524	1.23801e-09	6.65519e-08
F47B3.4	69.3058	3.89905	0.599655	6.50215	7.91797e-11	5.91079e-09
H06I04.5	45.7702	3.90639	0.662231	5.89884	3.66063e-09	1.71564e-07
Y53C10A.10	110.246	3.9102	0.510181	7.66434	1.79746e-14	3.02938e-12
B0205.14	169.054	3.91546	0.45965	8.51836	1.61827e-17	5.03017e-15
mpz-3	69.1369	3.91671	0.594395	6.58941	4.41591e-11	3.43157e-09
gmeb-3	18.6538	3.91903	0.820879	4.77419	1.80429e-06	3.78528e-05
Y43F8A.2	234.206	3.94323	0.466472	8.45331	2.83159e-17	8.29385e-15
F32H2.7	225.313	3.97844	0.440924	9.02298	1.83046e-19	7.33677e-17
alg-3	350.839	3.98678	0.416609	9.56959	1.07328e-21	5.83825e-19
Y18H1A.15	25.9984	4.02286	0.771529	5.21414	1.84667e-07	5.50425e-06
C18E9.8	124.912	4.0577	0.514659	7.88426	3.16416e-15	6.17862e-13
spe-8	57.0177	4.07244	0.626629	6.49897	8.08743e-11	5.97959e-09
wago-10	81.1164	4.0752	0.569644	7.15394	8.43194e-13	1.01926e-10
Y73F8A.20	51.5255	4.07827	0.652614	6.24913	4.12751e-10	2.50265e-08
B0205.10	201.164	4.07951	0.445111	9.16516	4.94726e-20	2.1529e-17
Y113G7C.1	281.878	4.08606	0.486022	8.40715	4.20083e-17	1.20722e-14
Y48B6A.5	103.691	4.11284	0.538303	7.64039	2.16561e-14	3.47204e-12
Y69A2AR.19	227.628	4.11638	0.440112	9.35305	8.51596e-21	4.05333e-18
C49G7.3	233.812	4.12039	0.486527	8.46898	2.47545e-17	7.39286e-15
T08B6.4	336.776	4.12902	0.502117	8.22323	1.98099e-16	5.11399e-14
Y39G8C.2	42.6095	4.15772	0.69738	5.96192	2.49297e-09	1.2328e-07
alg-4	329.306	4.1773	0.430783	9.69699	3.10528e-22	1.8191e-19
R155.3	58.4018	4.18965	0.652287	6.42301	1.33603e-10	9.24956e-09
C36H8.1	165.54	4.25717	0.471789	9.02346	1.82234e-19	7.33677e-17
C14A4.13	51.2562	4.26019	0.663441	6.42135	1.3507e-10	9.26686e-09
tbx-34	60.4097	4.44529	0.656801	6.76809	1.30491e-11	1.18686e-09
ZK1010.5	193.025	4.49463	0.481625	9.33221	1.03682e-20	4.7854e-18
phat-4	134.559	4.57644	0.534612	8.56029	1.12579e-17	3.64829e-15
catp-4	311.857	4.58767	0.422961	10.8466	2.07041e-27	2.1106e-24
cyp-14A4	1054.42	6.40906	0.394537	16.2445	2.44236e-59	1.85998e-55
F22B3.7	228.305	6.55985	0.5928	11.0659	1.83656e-28	2.15174e-25

## Sheet: q < 0,001 DownReg
Downregulated genes -2 > log2FC > 2
Gene ID	Mean of normalized counts	log2 fold change	log2fc Standard Error	Wald test	p-value	adj. p-value (q-value)	Updated gene ID
fat-7	12535.4	-7.20736	0.386786	-18.634	1.70354e-77	2.59466e-73	fat-7
cyp-13A4	120.847	-6.15638	0.613927	-10.0279	1.14977e-23	8.33909e-21	cyp-13A4
clec-210	181.147	-5.9084	0.544743	-10.8462	2.07859e-27	2.1106e-24	clec-210
ZK6.11	5195.62	-5.41326	0.347087	-15.5963	7.71764e-55	3.91825e-51	ZK6.11
pud-3	412.248	-4.99942	0.440783	-11.3421	8.11455e-30	1.12357e-26	pud-3
Y41C4A.32	1892.41	-4.96381	0.752767	-6.59409	4.27865e-11	3.34195e-09	Y41C4A.32
pho-13	635.795	-4.8456	0.365546	-13.2558	4.17771e-40	1.27261e-36	pho-13
irg-5	1323.28	-4.73067	0.378925	-12.4845	9.07593e-36	2.30393e-32	irg-5
lys-4	12942.8	-4.47339	0.375899	-11.9005	1.17598e-32	1.99015e-29	lys-4
ilys-5	15614.7	-4.473	0.373011	-11.9916	3.9326e-33	7.48719e-30	ilys-5
nhr-74	50.6271	-4.46892	0.65625	-6.80979	9.77442e-12	9.30464e-10	nhr-74
D1086.3	571.826	-4.46263	0.401541	-11.1138	1.07523e-28	1.36473e-25	D1086.3
pud-4	287	-4.41762	0.437217	-10.1039	5.30652e-24	4.04118e-21	pud-4
pmp-5	3093.67	-4.38853	0.316309	-13.8742	9.08492e-44	3.45931e-40	pmp-5
cest-28	150.171	-4.1741	0.463154	-9.01236	2.01676e-19	7.87621e-17	cest-28
msra-1	16288.4	-4.13489	0.339928	-12.164	4.83176e-34	1.05132e-30	msra-1
lact-6	199.571	-4.10209	0.503561	-8.14616	3.75659e-16	9.53611e-14	lact-6
ZK593.3	1987.72	-4.06359	0.350315	-11.5998	4.1292e-31	6.28918e-28	ZK593.3
F49C12.7	743.705	-3.96194	0.397277	-9.97274	2.0061e-23	1.38886e-20	F49C12.7
arf-1.1	481.19	-3.91388	0.474207	-8.25354	1.53775e-16	4.03819e-14	warf-1
F21C10.9	1457.91	-3.89009	0.37451	-10.3871	2.83713e-25	2.27433e-22	F21C10.9
grd-4	85.4388	-3.88655	0.534194	-7.27554	3.45038e-13	4.53041e-11	grd-4
dct-7	122.296	-3.87302	0.50334	-7.69464	1.41898e-14	2.45597e-12	dct-7
gba-2	110.457	-3.8348	0.497422	-7.70936	1.26452e-14	2.23953e-12	gba-2
ZK546.19	65.9789	-3.8309	0.586599	-6.53069	6.54652e-11	4.9607e-09	ZK546.19
F42A10.7	1266.22	-3.77331	0.351946	-10.7213	8.08666e-27	7.698e-24	F42A10.7
clec-74	37.9257	-3.76214	0.702814	-5.35298	8.65198e-08	2.83394e-06	clec-74
cln-3.1	353.599	-3.74328	0.433992	-8.62523	6.39661e-18	2.16504e-15	cln-3.1
F48C1.9	157.373	-3.7128	0.587719	-6.3173	2.66169e-10	1.70337e-08	F48C1.9
ugt-32	54.2279	-3.70944	0.610622	-6.07486	1.24094e-09	6.65519e-08	ugt-32
T05E12.6	3863.31	-3.61205	0.347008	-10.4091	2.25265e-25	1.90612e-22	T05E12.6
plep-1	250.971	-3.56022	0.464571	-7.66346	1.80995e-14	3.02938e-12	plep-1
F54B11.11	108.873	-3.53632	0.505848	-6.99089	2.73156e-12	2.95067e-10	F54B11.11
C33H5.1	12.222	-3.50345	0.846925	-4.13667	3.52377e-05	0.000471947	C33H5.1
oac-53	20.8887	-3.50199	0.76191	-4.59634	4.29979e-06	7.95748e-05	oac-53
dod-24	1091.77	-3.49247	0.329128	-10.6113	2.64132e-26	2.36647e-23	dod-24
drd-10	402.829	-3.46361	0.364447	-9.50373	2.025e-21	1.02809e-18	drd-10
B0024.4	183.257	-3.43378	0.527915	-6.50443	7.79896e-11	5.85152e-09	B0024.4
Y37H2A.13	33.9352	-3.42127	0.674393	-5.07311	3.91368e-07	1.03849e-05	Y37H2A.13
T25G12.13	32.1941	-3.3828	0.670735	-5.04342	4.57294e-07	1.19265e-05	T25G12.13
clec-57	369.84	-3.35749	0.461796	-7.2705	3.58152e-13	4.66241e-11	clec-57
lys-5	142.817	-3.35443	0.495721	-6.76677	1.31692e-11	1.18686e-09	lys-5
R09H10.7	128.28	-3.33859	0.452287	-7.38156	1.56444e-13	2.18605e-11	R09H10.7
Y49G5A.1	81.3562	-3.32696	0.518054	-6.42204	1.34463e-10	9.26686e-09	Y49G5A.1
col-43	49.1571	-3.31777	0.672098	-4.93644	7.95632e-07	1.94203e-05	col-43
F19C7.4	90.1299	-3.30242	0.513183	-6.43517	1.23332e-10	8.61686e-09	F19C7.4
dct-8	129.973	-3.2884	0.526778	-6.24247	4.30713e-10	2.59296e-08	dct-8
Y34F4.2	138.514	-3.28321	0.47499	-6.91218	4.77259e-12	4.87861e-10	Y34F4.2
M153.2	171.318	-3.26716	0.430023	-7.59764	3.01582e-14	4.73546e-12	mfsd-11
K09C4.7	19.0275	-3.25501	0.790125	-4.11961	3.79509e-05	0.000500025	K09C4.7
C52D10.3	133.248	-3.25061	0.508806	-6.38871	1.67288e-10	1.11753e-08	C52D10.3
ZK896.1	51.6971	-3.24346	0.596172	-5.44048	5.31373e-08	1.83522e-06	ZK896.1
T20D4.5	53.6475	-3.21613	0.594992	-5.40533	6.46892e-08	2.17983e-06	txt-11
lron-5	55.638	-3.20921	0.586939	-5.46771	4.55875e-08	1.60356e-06	lron-5
sdz-6	31.6991	-3.19404	0.719335	-4.44027	8.98456e-06	0.000151544	sdz-6
cyp-25A1	795.588	-3.16397	0.781964	-4.04618	5.206e-05	0.000658576	cyp-25A1
cyp-13A5	562.618	-3.15133	0.35638	-8.84261	9.35103e-19	3.39108e-16	cyp-13A5
acox-1.5	1120.33	-3.14443	0.448822	-7.00597	2.45276e-12	2.72686e-10	acox-1.5
F19C6.4	367.737	-3.1433	0.376577	-8.34703	7.00028e-17	1.93857e-14	F19C6.4
C07G1.7	81.2412	-3.13539	0.601609	-5.21168	1.87141e-07	5.55623e-06	C07G1.7
clec-5	998.717	-3.12804	0.329289	-9.49937	2.11169e-21	1.03752e-18	clec-5
W10G11.2	161.43	-3.09465	0.489647	-6.32017	2.6128e-10	1.67914e-08	W10G11.2
F36G9.7	38.1955	-3.08529	0.680992	-4.53057	5.88239e-06	0.000104789	F36G9.7
pcp-3	947.831	-3.07982	0.387272	-7.9526	1.82635e-15	3.70895e-13	pcp-3
lbp-8	138.295	-3.07131	0.543583	-5.65013	1.60327e-08	6.51184e-07	lbp-8
linc-40	64.586	-3.06674	0.546801	-5.60851	2.04075e-08	7.94951e-07	linc-40
fbxa-72	963.559	-3.06418	0.380571	-8.05151	8.17773e-16	1.85903e-13	fbxa-72
gst-10	173.548	-3.05937	0.444458	-6.88338	5.8447e-12	5.87123e-10	gst-10
C04E12.5	28.6065	-3.05841	0.686466	-4.4553	8.37767e-06	0.000141936	C04E12.5
ugt-25	433.626	-3.03153	0.384268	-7.88912	3.04314e-15	6.01948e-13	ugt-25
srh-237	430.172	-3.02976	0.414858	-7.30313	2.81155e-13	3.82346e-11	srh-237
T13F3.6	2859.03	-3.02835	0.336647	-8.99562	2.34908e-19	8.9447e-17	T13F3.6
dhs-3	3078.38	-3.02143	0.386742	-7.81252	5.60567e-15	1.05407e-12	dhs-3
dhs-7	226.69	-3.02095	0.484328	-6.23741	4.44883e-10	2.66772e-08	dhs-7
str-245	38.2926	-2.96321	0.659157	-4.49545	6.94214e-06	0.000121257	str-245
F41E7.6	34.2405	-2.96082	0.677992	-4.36704	1.25942e-05	0.000201706	F41E7.6
ugt-15	197.079	-2.95505	0.441385	-6.69497	2.15722e-11	1.82537e-09	ugt-15
F42A10.9	861.194	-2.92981	0.383536	-7.63896	2.18981e-14	3.47426e-12	F42A10.9
clec-218	1701.29	-2.90696	0.358629	-8.10576	5.24151e-16	1.2474e-13	clec-218
spp-18	1642.17	-2.87591	0.44235	-6.50144	7.95556e-11	5.91079e-09	spp-18
cyp-35C1	1326.82	-2.86592	0.35859	-7.99219	1.32558e-15	2.78361e-13	cyp-35C1
pgph-3	606.993	-2.86226	0.346502	-8.26044	1.4514e-16	3.87829e-14	pgph-3
F10A3.4	116.592	-2.859	0.458966	-6.22923	4.68748e-10	2.77802e-08	F10A3.4
H25K10.1	34.3594	-2.8428	0.650506	-4.37013	1.24172e-05	0.00019929	H25K10.1
lbp-7	859.055	-2.83956	0.353667	-8.0289	9.83532e-16	2.11852e-13	lbp-7
lys-6	60.9147	-2.83199	0.54935	-5.15517	2.53404e-07	7.25488e-06	lys-6
T19H5.7	156.296	-2.80567	0.457917	-6.12703	8.95348e-10	5.01362e-08	T19H5.7
Y39D8A.1	247.047	-2.7953	0.431639	-6.47601	9.41795e-11	6.76626e-09	Y39D8A.1
nas-20	2136.58	-2.79091	0.364408	-7.65876	1.87741e-14	3.07472e-12	nas-20
hen-1	44.9736	-2.7808	0.591736	-4.6994	2.6093e-06	5.18152e-05	hen-1
T22B7.7	1483.27	-2.77894	0.362156	-7.67332	1.67605e-14	2.86831e-12	T22B7.7
F13H8.3	779.007	-2.77791	0.401583	-6.91741	4.59977e-12	4.73372e-10	F13H8.3
F48C1.11	39.0871	-2.77539	0.640465	-4.3334	1.46827e-05	0.000229838	F48C1.11
vit-3	41276.6	-2.77049	0.343057	-8.07587	6.69992e-16	1.54616e-13	vit-3
ZK105.1	4807.67	-2.74832	0.37652	-7.29927	2.89333e-13	3.89986e-11	ZK105.1
Y17G9A.4	129.042	-2.74704	0.487207	-5.63835	1.7169e-08	6.92912e-07	Y17G9A.4
Y119D3B.21	8751.52	-2.74643	0.407739	-6.73576	1.63076e-11	1.42748e-09	Y119D3B.21
ifd-2	346.733	-2.74424	0.381091	-7.201	5.97714e-13	7.40145e-11	ifd-2
fbxa-27	67.4694	-2.74102	0.586325	-4.67491	2.9408e-06	5.76464e-05	fbxa-27
lec-8	3180.08	-2.71519	0.4103	-6.61757	3.6514e-11	2.89658e-09	lec-8
C08F11.12	138.24	-2.71508	0.488364	-5.55954	2.70479e-08	1.0172e-06	C08F11.12
Y51H7C.1	708.642	-2.70101	0.406025	-6.65233	2.88492e-11	2.3511e-09	Y51H7C.1
K10C2.12	199.078	-2.67883	0.456981	-5.86201	4.57307e-09	2.1043e-07	K10C2.12
F35F10.5	215.756	-2.67543	0.407704	-6.5622	5.3021e-11	4.0786e-09	F35F10.5
F07C3.9	388.151	-2.66384	0.375889	-7.08678	1.37269e-12	1.59599e-10	F07C3.9
irg-4	1515.87	-2.64947	0.326829	-8.10661	5.20519e-16	1.2474e-13	irg-4
flp-6	2603.39	-2.64422	0.366135	-7.22197	5.12395e-13	6.39696e-11	flp-6
W10G11.3	220.855	-2.63979	0.494754	-5.33556	9.52525e-08	3.08679e-06	W10G11.3
F47E1.4	912.259	-2.63184	0.373817	-7.04043	1.91642e-12	2.17829e-10	F47E1.4
F22H10.6	348.067	-2.62943	0.4576	-5.74613	9.13111e-09	3.9287e-07	F22H10.6
F54E4.2	61.1597	-2.6265	0.536664	-4.89411	9.87501e-07	2.29979e-05	F54E4.2
linc-107	99.1599	-2.62611	0.51217	-5.12741	2.9375e-07	8.22445e-06	linc-107
C14E2.12	80.9395	-2.62594	0.580577	-4.52298	6.09745e-06	0.000108114	C14E2.12
asm-3	79.5001	-2.62438	0.59541	-4.40769	1.04477e-05	0.000171475	asm-3
klo-2	219.664	-2.60882	0.401727	-6.49401	8.35819e-11	6.14993e-09	klo-2
K09C4.5	219.213	-2.6088	0.542994	-4.80447	1.55161e-06	3.34265e-05	K09C4.5
F46F2.3	1988.79	-2.60861	0.484018	-5.38949	7.06598e-08	2.34983e-06	F46F2.3
F42G8.19	74.6986	-2.60721	0.514836	-5.06415	4.10224e-07	1.08474e-05	ceph-41
F26A1.8	48.5965	-2.60581	0.613313	-4.24874	2.14976e-05	0.000315139	F26A1.8
sams-1	2965.41	-2.59165	0.465886	-5.56285	2.65397e-08	1.0026e-06	sams-1
acdh-1	38649.2	-2.58777	0.310928	-8.32273	8.59592e-17	2.33794e-14	acdh-1
F42A10.6	1867.03	-2.58726	0.363125	-7.12499	1.04091e-12	1.23861e-10	F42A10.6
F15E6.3	910.972	-2.58278	0.375657	-6.87537	6.18309e-12	6.15521e-10	F15E6.3
K07C11.7	5589.77	-2.58069	0.40414	-6.38562	1.707e-10	1.1304e-08	K07C11.7
T24B8.5	644.959	-2.5789	0.488102	-5.28352	1.26724e-07	3.9552e-06	sysm-1
cpi-1	5390.78	-2.57685	0.370971	-6.94625	3.7513e-12	3.96778e-10	C18H7.11
C18H7.11	179.68	-2.57505	0.416701	-6.17961	6.42594e-10	3.73563e-08	lys-3
lys-3	130.132	-2.57468	0.450918	-5.70985	1.13073e-08	4.78392e-07	F13B6.2
F13B6.2	449.408	-2.56725	0.457559	-5.61075	2.01455e-08	7.86761e-07	Y45F10C.4
Y45F10C.4	3272.51	-2.56399	0.360649	-7.10937	1.16575e-12	1.3764e-10	K08B4.7
K08B4.7	148.796	-2.55596	0.430076	-5.94304	2.7978e-09	1.35711e-07	F22F4.5
F22F4.5	342.798	-2.55115	0.385334	-6.62062	3.57701e-11	2.85548e-09	cest-7
cest-7	93.6176	-2.54648	0.499549	-5.09757	3.44048e-07	9.3575e-06	clec-145
clec-145	32.5486	-2.54189	0.638801	-3.97916	6.91585e-05	0.000825826	Y57G11C.40
Y57G11C.40	187.818	-2.54131	0.448508	-5.66615	1.4604e-08	6.07743e-07	cpt-5
cpt-5	1124.61	-2.53859	0.421077	-6.02882	1.65162e-09	8.49861e-08	Y38H6C.23
Y38H6C.23	267.629	-2.53691	0.460669	-5.50701	3.64975e-08	1.31417e-06	fbxa-83
fbxa-83	323.206	-2.53279	0.424448	-5.96727	2.41262e-09	1.19696e-07	clec-97
clec-97	2814.64	-2.52032	0.367661	-6.855	7.13102e-12	6.918e-10	C15A11.4
C15A11.4	139.863	-2.5154	0.494795	-5.08372	3.70115e-07	9.94219e-06	F35E12.6
F35E12.6	2276.05	-2.50576	0.356502	-7.02875	2.08389e-12	2.3338e-10	C17H12.6
C17H12.6	86.1501	-2.50414	0.489574	-5.11495	3.1383e-07	8.70664e-06	M02H5.8
M02H5.8	798.255	-2.50269	0.370621	-6.75268	1.45141e-11	1.30038e-09	M199.9
M199.9	56.5597	-2.49845	0.543918	-4.59343	4.36021e-06	8.05951e-05	oac-6
oac-6	370.043	-2.4984	0.389203	-6.41928	1.36922e-10	9.35183e-09	ZK822.8
ZK822.8	144.736	-2.49467	0.501343	-4.97597	6.49213e-07	1.62367e-05	T11B7.1
T11B7.1	142.94	-2.49363	0.443961	-5.61677	1.94555e-08	7.69678e-07	Y45F10C.2
Y45F10C.2	455.909	-2.49318	0.442538	-5.63383	1.76247e-08	7.04573e-07	acbp-6
acbp-6	299.325	-2.48806	0.376318	-6.61158	3.8024e-11	2.98527e-09	ZK742.3
ZK742.3	439.283	-2.47264	0.37178	-6.65082	2.91471e-11	2.36138e-09	papl-1
papl-1	2739.07	-2.47248	0.360567	-6.85721	7.02204e-12	6.85594e-10	fbxa-26
fbxa-26	99.7652	-2.47189	0.48918	-5.05314	4.34598e-07	1.14127e-05	math-44
math-44	188.424	-2.46726	0.444569	-5.54977	2.8604e-08	1.0626e-06	col-110
col-110	52.1424	-2.46558	0.609633	-4.04437	5.2465e-05	0.00066205	F15E6.4
F15E6.4	750.71	-2.46088	0.363656	-6.76705	1.31436e-11	1.18686e-09	spp-4
spp-4	823.018	-2.46033	0.349958	-7.03036	2.06005e-12	2.32419e-10	ZK616.1
ent-7	711.681	-2.45938	0.429252	-5.72945	1.00754e-08	4.29857e-07	F35F10.1
ZK616.1	51.9374	-2.45855	0.617046	-3.98438	6.76559e-05	0.000810753	T02D1.8
F35F10.1	316.17	-2.4543	0.435308	-5.63807	1.71965e-08	6.92912e-07	asp-13
T02D1.8	2087.16	-2.45388	0.366113	-6.70252	2.04856e-11	1.74311e-09	col-101
asp-13	7282.28	-2.44917	0.338947	-7.22584	4.98025e-13	6.32119e-11	cutl-18
col-101	23551.5	-2.44779	0.3897	-6.28123	3.35915e-10	2.0798e-08	F56D6.8
cutl-18	101.816	-2.44669	0.515396	-4.7472	2.06254e-06	4.2566e-05	dct-17
F56D6.8	73.4196	-2.44641	0.55623	-4.39819	1.09155e-05	0.000177812	ugt-39
dct-17	171.757	-2.44564	0.475966	-5.13826	2.77299e-07	7.83589e-06	Y106G6D.2
ugt-39	502.919	-2.44428	0.381948	-6.39952	1.55866e-10	1.05511e-08	F30A10.13
Y106G6D.2	67.7602	-2.44096	0.526707	-4.63438	3.58016e-06	6.79072e-05	E02H4.7
F30A10.13	491.753	-2.42355	0.415637	-5.83093	5.51203e-09	2.49862e-07	ttr-42
E02H4.7	283.857	-2.42107	0.384848	-6.29098	3.15464e-10	1.97729e-08	ifa-4
ttr-42	2672.37	-2.39759	0.369338	-6.49159	8.49344e-11	6.2194e-09	clec-51
ifa-4	4664.04	-2.39549	0.371669	-6.44522	1.15432e-10	8.13958e-09	E04F6.15
clec-51	1105.82	-2.39256	0.348502	-6.86526	6.63721e-12	6.52202e-10	ugt-63
E04F6.15	829.217	-2.39225	0.453626	-5.27362	1.33762e-07	4.14933e-06	F30A10.15
ugt-63	600.725	-2.38176	0.497923	-4.78339	1.72363e-06	3.66144e-05	F59A6.12
F30A10.15	95.1861	-2.38139	0.516469	-4.6109	4.00939e-06	7.4654e-05	lec-6
F59A6.12	1225.42	-2.37443	0.371705	-6.38795	1.68128e-10	1.11824e-08	ttr-1
lec-6	11942.5	-2.36682	0.347152	-6.81781	9.24386e-12	8.85492e-10	cest-9.1
ttr-1	400.887	-2.36647	0.370008	-6.39574	1.59771e-10	1.07676e-08	vit-4
cest-9.1	215.538	-2.36394	0.429023	-5.51006	3.58714e-08	1.29468e-06	dhs-20
vit-4	29863.2	-2.35938	0.353886	-6.66708	2.6094e-11	2.17179e-09	asp-4
dhs-20	459.605	-2.35823	0.44977	-5.24319	1.57827e-07	4.79814e-06	C50B6.7
asp-4	16281.5	-2.35406	0.347174	-6.78065	1.19634e-11	1.11106e-09	paic-1
C50B6.7	890.581	-2.34297	0.409541	-5.72097	1.05915e-08	4.50612e-07	F22E5.1
paic-1	1310.49	-2.33424	0.350701	-6.65593	2.81523e-11	2.31777e-09	tsp-1
F22E5.1	183.024	-2.32338	0.575434	-4.03762	5.39963e-05	0.000675775	ver-4
tsp-1	123.549	-2.31021	0.458803	-5.03529	4.77136e-07	1.23803e-05	far-3
ver-4	85.0287	-2.30704	0.570945	-4.04074	5.3282e-05	0.000669586	Y116A8C.48
far-3	1523.63	-2.30109	0.396356	-5.80561	6.41317e-09	2.84778e-07	col-8
Y116A8C.48	50.297	-2.29894	0.57038	-4.03054	5.56497e-05	0.000692484	ins-12
col-8	17768.3	-2.29723	0.350275	-6.55835	5.44067e-11	4.16416e-09	Y59H11AR.4
ins-12	72.9962	-2.2933	0.510083	-4.49594	6.92645e-06	0.000121222	dhs-26
Y59H11AR.4	222.208	-2.28808	0.457636	-4.99979	5.73932e-07	1.45693e-05	gba-4
dhs-26	229.93	-2.281	0.38484	-5.92714	3.08264e-09	1.48113e-07	nekl-2
gba-4	1003.12	-2.28085	0.481109	-4.74081	2.12865e-06	4.37537e-05	F53C11.1
nekl-2	399.521	-2.27779	0.36699	-6.20669	5.41128e-10	3.15783e-08	F44A6.5
F53C11.1	659.893	-2.27772	0.393718	-5.78516	7.24439e-09	3.16159e-07	C27A7.8
F44A6.5	477.97	-2.27673	0.360798	-6.31026	2.78565e-10	1.76784e-08	C04H5.7
C27A7.8	942.692	-2.27542	0.428109	-5.31504	1.06635e-07	3.39071e-06	T28A11.25
C04H5.7	1206.17	-2.26763	0.367435	-6.17151	6.76402e-10	3.87715e-08	F23D12.11
T28A11.25	74.6548	-2.26745	0.545049	-4.16009	3.18129e-05	0.000435017	ugt-6
F23D12.11	2713.59	-2.26648	0.39234	-5.77683	7.61223e-09	3.31262e-07	F10C2.3
ugt-6	206.868	-2.26381	0.452465	-5.00328	5.63623e-07	1.43554e-05	ZC21.10
F10C2.3	256.594	-2.26041	0.406859	-5.55574	2.76431e-08	1.03448e-06	F17C11.11
ZC21.10	63.4098	-2.25474	0.545442	-4.13378	3.56845e-05	0.000476763	Y14H12A.1
F17C11.11	4278.19	-2.25209	0.348936	-6.45418	1.08807e-10	7.70809e-09	ZK512.7
Y14H12A.1	383.3	-2.2514	0.465694	-4.83452	1.3347e-06	2.95048e-05	his-38
ZK512.7	1772.89	-2.24844	0.483203	-4.6532	3.26829e-06	6.26944e-05	fip-6
his-38	73.5159	-2.23901	0.542832	-4.12468	3.71245e-05	0.000491262	W02H3.1
fip-6	97.4343	-2.22069	0.512623	-4.33201	1.47752e-05	0.000230812	nhx-2
W02H3.1	391.547	-2.22022	0.477138	-4.6532	3.26828e-06	6.26944e-05	grd-5
nhx-2	1782.91	-2.2196	0.320268	-6.93045	4.195e-12	4.3763e-10	Y47H10A.5
grd-5	1527.29	-2.21617	0.32738	-6.76941	1.29305e-11	1.18641e-09	ttr-38
Y47H10A.5	190.558	-2.20792	0.397354	-5.55655	2.75153e-08	1.03223e-06	clec-190
ttr-38	109.295	-2.20768	0.494445	-4.46496	8.00828e-06	0.000136742	C06B8.2
clec-190	501.097	-2.20549	0.373885	-5.89883	3.66085e-09	1.71564e-07	scav-6
C06B8.2	143.066	-2.20199	0.424576	-5.18632	2.1449e-07	6.30675e-06	C17H12.8
scav-6	649.789	-2.20197	0.363841	-6.05202	1.43037e-09	7.53839e-08	Y70C5A.3
C17H12.8	2892.5	-2.20148	0.391655	-5.62097	1.89892e-08	7.55153e-07	T08D10.3
Y70C5A.3	118.624	-2.19877	0.443707	-4.95546	7.21593e-07	1.77841e-05	Y40A1A.6
T08D10.3	116.028	-2.19648	0.454911	-4.82838	1.37651e-06	3.02098e-05	C18A3.10
Y40A1A.6	1324.13	-2.19151	0.42441	-5.16365	2.42177e-07	6.97278e-06	acbp-3
C18A3.10	108.605	-2.18963	0.469472	-4.66402	3.10092e-06	6.00129e-05	dct-16
acbp-3	905.019	-2.18783	0.410556	-5.32894	9.87864e-08	3.18101e-06	ZK896.5
dct-16	26666.3	-2.18469	0.385945	-5.66063	1.50815e-08	6.19155e-07	C17B7.5
ZK896.5	115.943	-2.18241	0.442958	-4.9269	8.35435e-07	2.01976e-05	C40H1.2
C17B7.5	70.5844	-2.1815	0.509013	-4.28575	1.82125e-05	0.000276841	ZK563.7
C40H1.2	127.6	-2.18135	0.482337	-4.52246	6.11241e-06	0.000108254	T16G1.6
ZK563.7	110.518	-2.17674	0.463543	-4.69586	2.65485e-06	5.26511e-05	ugt-43
T16G1.6	641.489	-2.17402	0.362222	-6.00189	1.95028e-09	9.9347e-08	F35C12.7
ugt-43	136.132	-2.17337	0.496815	-4.3746	1.21658e-05	0.000195874	atic-1
F35C12.7	232.6	-2.16701	0.391745	-5.53168	3.1717e-08	1.16405e-06	clec-178
atic-1	1977.23	-2.16693	0.345579	-6.27043	3.60042e-10	2.21121e-08	gst-38
clec-178	155.302	-2.16495	0.425493	-5.0881	3.61676e-07	9.76718e-06	C45B2.1
gst-38	83.5204	-2.15748	0.50409	-4.27994	1.86941e-05	0.00028111	fbxb-7
C45B2.1	2439.25	-2.13394	0.374707	-5.69495	1.23407e-08	5.19231e-07	F10A3.17
fbxb-7	92.8103	-2.13269	0.49746	-4.28716	1.80974e-05	0.000275366	Y40H7A.10
F10A3.17	1530.5	-2.129	0.323421	-6.58277	4.61756e-11	3.57005e-09	asp-12
Y40H7A.10	4757.26	-2.12858	0.347532	-6.12484	9.07751e-10	5.02762e-08	F35E12.9
asp-12	1585.78	-2.12585	0.393634	-5.40056	6.64333e-08	2.22958e-06	F52E4.5
F35E12.9	891.832	-2.11923	0.339152	-6.24863	4.14069e-10	2.50265e-08	ckb-2
F52E4.5	551.304	-2.11689	0.38905	-5.44118	5.293e-08	1.83222e-06	F54H12.5
ckb-2	703.088	-2.11603	0.345441	-6.1256	9.03426e-10	5.02193e-08	cyp-35A3
F54H12.5	534.157	-2.11485	0.381694	-5.54067	3.01308e-08	1.1166e-06	cyp-33D3
cyp-35A3	133.008	-2.11048	0.435306	-4.84826	1.24547e-06	2.79659e-05	F17C11.6
cyp-33D3	66.0034	-2.10748	0.530069	-3.97586	7.01266e-05	0.000832904	T23F11.6
F17C11.6	597.816	-2.10547	0.366449	-5.74558	9.16044e-09	3.93022e-07	fbxa-98
T23F11.6	189.896	-2.10235	0.409502	-5.1339	2.83796e-07	7.98981e-06	cld-9
fbxa-98	123.815	-2.09776	0.475052	-4.41585	1.00614e-05	0.000166029	F08G2.5
cld-9	329.965	-2.09324	0.432019	-4.84526	1.26448e-06	2.82808e-05	grd-3
F08G2.5	183.371	-2.09271	0.438479	-4.77264	1.81823e-06	3.80927e-05	ugt-41
grd-3	1252.52	-2.09231	0.340441	-6.14587	7.9526e-10	4.51963e-08	F28H7.3
ugt-41	1588.54	-2.08823	0.340893	-6.12578	9.02379e-10	5.02193e-08	T16G1.7
F28H7.3	3120.73	-2.08451	0.349112	-5.97088	2.35975e-09	1.18228e-07	mdmh-35
clc-1	931.627	-2.08303	0.373862	-5.57165	2.52343e-08	9.64967e-07	DH11.2
T16G1.7	2096.11	-2.0759	0.380833	-5.45095	5.01014e-08	1.74222e-06	elo-9
mdmh-35	2589.45	-2.0699	0.410137	-5.04684	4.49183e-07	1.17552e-05	ugt-12
DH11.2	1694.07	-2.06986	0.335289	-6.17337	6.68487e-10	3.85671e-08	K08D9.9
elo-9	479.433	-2.06835	0.438864	-4.71296	2.44139e-06	4.90565e-05	nex-3
ugt-12	957.924	-2.06124	0.418047	-4.93064	8.19625e-07	1.99102e-05	nlp-56
K08D9.9	432.974	-2.05929	0.440264	-4.67739	2.90556e-06	5.70291e-05	Y22D7AR.10
nex-3	1896.06	-2.05043	0.373354	-5.49192	3.97594e-08	1.42488e-06	T15B7.1
nlp-56	658.621	-2.05022	0.421208	-4.86748	1.13029e-06	2.57716e-05	C52A10.3
Y22D7AR.10	3469.79	-2.04649	0.438373	-4.66837	3.03602e-06	5.89816e-05	K04G2.10
T15B7.1	3601.29	-2.03285	0.359288	-5.65798	1.53164e-08	6.25428e-07	grd-14
C52A10.3	69.7226	-2.02791	0.504572	-4.01907	5.84276e-05	0.000722917	prmt-6
K04G2.10	816.151	-2.02775	0.392022	-5.17254	2.30931e-07	6.72525e-06	cyp-29A2
grd-14	227.451	-2.02311	0.388979	-5.20108	1.98138e-07	5.85987e-06	B0416.10
prmt-6	261.431	-2.02174	0.413635	-4.88773	1.02004e-06	2.36471e-05	fgt-2
cyp-29A2	384.607	-2.02072	0.45785	-4.4135	1.01714e-05	0.000167482	swt-3
B0416.10	122.428	-2.02041	0.455471	-4.43587	9.17015e-06	0.000154162	R03D7.2
F14E5.1	184.147	-2.01913	0.50573	-3.99251	6.53787e-05	0.000787803	Y73B6BL.44
swt-3	1183.42	-2.01857	0.348043	-5.79976	6.64092e-09	2.93182e-07	grd-13
R03D7.2	209.676	-2.01769	0.411809	-4.89957	9.60456e-07	2.25404e-05	C49A9.2
Y73B6BL.44	320.727	-2.01439	0.394083	-5.11159	3.19451e-07	8.81441e-06	nhr-68
grd-13	259.874	-2.00667	0.465622	-4.30965	1.63516e-05	0.000251567	pmt-2
C49A9.2	960.912	-2.00369	0.39038	-5.13266	2.85677e-07	8.02794e-06	cpi-1
nhr-68	1849.1	-2.00251	0.380442	-5.26364	1.41229e-07	4.36321e-06	cpin-1
pmt-2	10455	-2.00195	0.343801	-5.823	5.78005e-09	2.5817e-07	ent-6
							ent-7
							clc-1
							clic-1

## Sheet: q < 0,001 UpReg
Downregulated genes -2 > log2FC > 2
Gene ID	Mean of normalized counts	log2 fold change	log2fc Standard Error	Wald test	p-value	adj. p-value (q-value)	Updated gene ID
spe-6	209.457	2.00154	0.403008	4.9665	6.81705e-07	1.69658e-05	spe-6
F20D6.6	134.672	2.01944	0.49356	4.09157	4.28454e-05	0.000556333	F20D6.6
F53B6.4	489.547	2.0215	0.483616	4.17996	2.91567e-05	0.000403412	F53B6.4
C43E11.5	106.336	2.04078	0.519364	3.92939	8.51601e-05	0.000985618	C43E11.5
ZK858.8	116.093	2.06054	0.490539	4.20056	2.66256e-05	0.000374043	ZK858.8
meg-3	522.297	2.06269	0.406062	5.07973	3.77973e-07	1.01354e-05	meg-3
ceh-39	177.771	2.07709	0.443402	4.68445	2.80714e-06	5.53112e-05	ceh-39
C33F10.11	246.047	2.08395	0.486668	4.28208	1.85154e-05	0.000279885	C33F10.11
Y44A6D.5	70.2508	2.08799	0.529395	3.94411	8.00973e-05	0.000935554	Y44A6D.5
sip-1	14563.2	2.0895	0.351172	5.95007	2.68036e-09	1.30848e-07	sip-1
ZK418.2	114.514	2.09526	0.52499	3.99105	6.57819e-05	0.000790785	ZK418.2
ubxn-5	209.631	2.10666	0.527504	3.99364	6.50676e-05	0.00078592	ubxn-5
cyn-2	466.413	2.10998	0.463434	4.55293	5.29036e-06	9.5358e-05	cyn-2
T23G11.1	494.138	2.11383	0.508691	4.15543	3.2468e-05	0.00044193	T23G11.1
T02E1.6	202.893	2.11385	0.503915	4.19486	2.73043e-05	0.000380949	T02E1.6
B0379.2	132.061	2.11631	0.529749	3.99493	6.47135e-05	0.000782263	B0379.2
cbd-1	15264	2.11752	0.392352	5.397	6.77643e-08	2.26342e-06	cbd-1
btb-2	83.064	2.12953	0.514252	4.14103	3.45751e-05	0.000465206	btb-2
col-14	853.554	2.13133	0.452833	4.70665	2.51821e-06	5.02027e-05	col-14
Y95B8A.4	62.9189	2.13366	0.533909	3.9963	6.43411e-05	0.000778998	Y95B8A.4
ssq-1	973.39	2.13943	0.397103	5.38758	7.14122e-08	2.36452e-06	ssq-1
ugt-18	211.365	2.14425	0.444005	4.82934	1.36988e-06	3.01078e-05	ugt-18
irld-1	64.4381	2.14644	0.527396	4.06988	4.70383e-05	0.000603064	irld-1
D1081.5	92.3887	2.15037	0.540619	3.97761	6.961e-05	0.000829601	D1081.5
Y39H10A.1	61.1148	2.15142	0.539948	3.98449	6.76257e-05	0.000810753	Y39H10A.1
Y106G6H.13	208.877	2.15192	0.497725	4.32351	1.53564e-05	0.00023891	Y106G6H.13
F53A9.8	6149.13	2.15871	0.349796	6.17134	6.7712e-10	3.87715e-08	F53A9.8
C39D10.7	5197.25	2.1609	0.357895	6.03779	1.56239e-09	8.14955e-08	C39D10.7
pgp-6	756.405	2.1614	0.395987	5.45826	4.80833e-08	1.68358e-06	pgp-6
sulp-6	70.1505	2.16446	0.529834	4.08516	4.40458e-05	0.00056907	sulp-6
lin-41	4617.61	2.17013	0.382202	5.67797	1.36301e-08	5.71902e-07	lin-41
hsp-12.3	2407.22	2.17283	0.453416	4.79214	1.65012e-06	3.52496e-05	hsp-12.3
Y105C5B.18	80.2025	2.17789	0.520902	4.18101	2.9022e-05	0.000402581	Y105C5B.18
C27C12.3	127.63	2.18089	0.513049	4.25085	2.12959e-05	0.000312785	C27C12.3
T22B3.3	191.363	2.18141	0.498481	4.37612	1.20811e-05	0.000194923	T22B3.3
ZK795.2	199.269	2.18237	0.472216	4.62156	3.80867e-06	7.13529e-05	ZK795.2
ZC581.7	88.8554	2.18394	0.52268	4.17835	2.9363e-05	0.000405464	ZC581.7
R08E5.3	2035.21	2.18644	0.344539	6.34599	2.21007e-10	1.4324e-08	rips-1
F11G11.4	134.228	2.18686	0.51207	4.27063	1.94923e-05	0.000289929	F11G11.4
sams-5	247.216	2.19254	0.523302	4.18982	2.7917e-05	0.000388315	sams-5
Y53F4B.19	97.2462	2.19759	0.51675	4.25271	2.11201e-05	0.000310503	Y53F4B.19
C50F4.10	102.806	2.20723	0.546484	4.03897	5.36859e-05	0.000672996	C50F4.10
T19D12.5	62.0701	2.21012	0.534792	4.13268	3.58557e-05	0.000478631	T19D12.5
F32B6.4	240.846	2.21113	0.537438	4.11419	3.88538e-05	0.000509718	F32B6.4
C54D10.4	81.1437	2.21569	0.532642	4.15981	3.18512e-05	0.000435091	C54D10.4
acdh-5	138.908	2.22955	0.449541	4.95961	7.06342e-07	1.75216e-05	acdh-5
C36F7.5	83.8757	2.23012	0.505658	4.41034	1.03211e-05	0.000169579	C36F7.5
C17F3.3	60.8185	2.23266	0.561047	3.97945	6.90761e-05	0.000825823	C17F3.3
C52E4.7	157.469	2.23643	0.498467	4.48662	7.23634e-06	0.000125962	C52E4.7
C28D4.5	126.144	2.24241	0.560076	4.00376	6.23428e-05	0.000760851	C28D4.5
F37A4.4	161.795	2.24386	0.538662	4.16563	3.10496e-05	0.000427034	F37A4.4
M88.3	64.0385	2.24555	0.538925	4.16672	3.09018e-05	0.000425557	M88.3
F42G8.8	130.575	2.24563	0.506669	4.43215	9.33e-06	0.000156676	F42G8.8
F59A7.2	432.234	2.25107	0.369362	6.09449	1.09784e-09	5.97184e-08	F59A7.2
C55C3.3	97.6893	2.25183	0.530127	4.24773	2.15951e-05	0.000315711	C55C3.3
icmt-1	72.8668	2.25508	0.511262	4.41082	1.02981e-05	0.000169385	icmt-1
F47B8.10	334.564	2.25521	0.456615	4.93897	7.85346e-07	1.92e-05	F47B8.10
acs-6	154.09	2.25538	0.520514	4.33298	1.47108e-05	0.000230041	acs-6
K02F6.3	116.278	2.25588	0.462771	4.87473	1.08958e-06	2.49555e-05	K02F6.3
nhr-61	508.065	2.25808	0.362367	6.23146	4.62109e-10	2.74937e-08	nhr-61
M7.7	74.5436	2.25968	0.553145	4.08514	4.40506e-05	0.00056907	M7.7
ZK1073.1	1502.53	2.26614	0.32407	6.99276	2.6954e-12	2.9324e-10	ZK1073.1
cest-8	152.568	2.27573	0.429173	5.30258	1.14177e-07	3.60047e-06	cest-8
F26A1.3	63.8251	2.27814	0.574826	3.96318	7.39576e-05	0.000871189	F26A1.3
C32D5.4	67.4683	2.27995	0.56247	4.05346	5.04649e-05	0.0006404	C32D5.4
Y9D1A.1	108.974	2.2841	0.481402	4.74469	2.08825e-06	4.29812e-05	Y9D1A.1
F58A6.9	118.663	2.28616	0.520903	4.38885	1.13953e-05	0.000184837	F58A6.9
Y38H6C.15	60.8533	2.28969	0.558771	4.09773	4.17214e-05	0.000543592	Y38H6C.15
pzf-1	158.299	2.29491	0.466315	4.92138	8.59371e-07	2.06452e-05	pzf-1
T09A12.1	63.2441	2.29689	0.556233	4.12937	3.63766e-05	0.000483888	T09A12.1
C05C12.5	164.909	2.29776	0.490159	4.68778	2.76181e-06	5.45592e-05	C05C12.5
C50C3.2	100.237	2.30195	0.476589	4.83006	1.36495e-06	3.00427e-05	C50C3.2
clik-2	212.218	2.30527	0.486714	4.7364	2.17546e-06	4.45954e-05	clik-2
Y71F9AL.2	103.208	2.30538	0.48174	4.78552	1.70543e-06	3.63293e-05	Y71F9AL.2
C06A8.6	277.802	2.30894	0.446666	5.16926	2.35018e-07	6.81821e-06	C06A8.6
T14G10.8	151.313	2.30964	0.440319	5.24539	1.55953e-07	4.75065e-06	T14G10.8
meg-1	975.803	2.31096	0.412843	5.59767	2.17252e-08	8.41975e-07	meg-1
R07C3.13	118.353	2.31105	0.460972	5.01343	5.34689e-07	1.37102e-05	R07C3.13
clec-4	1095.35	2.31561	0.486588	4.75887	1.94676e-06	4.0507e-05	clec-4
T21G5.1	78.6693	2.31684	0.514082	4.50675	6.58294e-06	0.000115913	T21G5.1
C31H1.5	189.467	2.318	0.509652	4.54821	5.41049e-06	9.69496e-05	C31H1.5
T05F1.8	87.0365	2.31889	0.487827	4.75351	1.99915e-06	4.1371e-05	T05F1.8
C48B6.4	90.7124	2.32115	0.591174	3.92634	8.62497e-05	0.000997471	C48B6.4
F31F6.1	92.4141	2.32326	0.54082	4.2958	1.74061e-05	0.000266445	F31F6.1
gska-3	229.472	2.32979	0.446813	5.21425	1.84565e-07	5.50425e-06	gskl-2
K07A12.5	137.915	2.33019	0.457071	5.09809	3.43097e-07	9.35746e-06	K07A12.5
K05F1.9	209.111	2.33261	0.534687	4.36258	1.2854e-05	0.000205434	K05F1.9
M151.7	105.425	2.33331	0.499337	4.67281	2.97104e-06	5.80897e-05	M151.7
clec-67	443.707	2.33833	0.362037	6.45881	1.05528e-10	7.5107e-09	clec-67
kin-5	120.595	2.33903	0.501304	4.66589	3.07288e-06	5.96216e-05	F17C11.13
F17C11.13	678.295	2.34065	0.347773	6.73041	1.69187e-11	1.4725e-09	clp-3
clp-3	87.5694	2.34154	0.498929	4.69313	2.69059e-06	5.32904e-05	K11C4.1
K11C4.1	129.934	2.34611	0.553918	4.23548	2.28067e-05	0.000328326	W01B6.6
W01B6.6	52.9734	2.35276	0.576458	4.08141	4.47629e-05	0.000576805	acd-1
acd-1	145	2.35411	0.525462	4.48007	7.46179e-06	0.000129148	R09A8.1
R09A8.1	101.37	2.35967	0.518241	4.55324	5.28264e-06	9.53317e-05	mrp-4
mrp-4	2145.31	2.36168	0.375859	6.28341	3.3122e-10	2.05911e-08	oac-9
oac-9	83.1508	2.36215	0.536185	4.40547	1.05556e-05	0.000172792	K07A1.5
K07A1.5	111.281	2.36315	0.560884	4.21327	2.51705e-05	0.000356957	ZK637.12
ZK637.12	86.8745	2.36574	0.501244	4.71974	2.36146e-06	4.77049e-05	Y71G12B.3
Y71G12B.3	68.9898	2.36816	0.55784	4.24523	2.1837e-05	0.00031767	F35B3.4
F35B3.4	208.995	2.37287	0.453324	5.23437	1.65546e-07	5.01279e-06	ZK596.2
ZK596.2	100.239	2.38069	0.555996	4.28185	1.85345e-05	0.000279885	M28.9
M28.9	162.348	2.38124	0.500817	4.75472	1.98718e-06	4.12354e-05	vap-1
vap-1	63.2765	2.38586	0.567155	4.20672	2.59103e-05	0.000365407	decr-1.2
decr-1.2	87.2407	2.38831	0.563171	4.24083	2.22692e-05	0.000322322	Y60C6A.3
Y60C6A.3	71.0975	2.39473	0.526099	4.55186	5.31726e-06	9.56165e-05	C18H2.5
C18H2.5	58.7829	2.39929	0.594875	4.03327	5.50051e-05	0.000686707	abt-1
abt-1	113.519	2.39939	0.456736	5.25334	1.49367e-07	4.5683e-06	hrg-1
hrg-1	2743.4	2.40296	0.427872	5.61607	1.95354e-08	7.69709e-07	clec-151
clec-151	171.774	2.40385	0.516425	4.65478	3.24319e-06	6.237e-05	col-146
col-146	875.128	2.40577	0.467411	5.14702	2.64652e-07	7.52036e-06	msp-56
msp-56	359.701	2.41365	0.521025	4.6325	3.61284e-06	6.83567e-05	F36D1.4
F36D1.4	72.9385	2.42086	0.545391	4.43875	9.0482e-06	0.000152448	msrp-1
msrp-1	114.351	2.42413	0.526557	4.60373	4.14996e-06	7.6989e-05	clp-8
clp-8	53.5504	2.42837	0.610631	3.97682	6.98442e-05	0.000830442	pgp-12
pgp-12	121.204	2.42846	0.450747	5.38763	7.13912e-08	2.36452e-06	C53D6.10
C53D6.10	141.146	2.43402	0.525278	4.63378	3.59045e-06	6.80176e-05	meg-2
meg-2	247.636	2.44089	0.44259	5.51501	3.48763e-08	1.26477e-06	cpg-1
cpg-1	12358.3	2.44173	0.403213	6.05569	1.39817e-09	7.42006e-08	cyp-14A1
cyp-14A1	361.808	2.44383	0.388913	6.28374	3.30517e-10	2.05911e-08	T28H11.8
T28H11.8	117.621	2.44454	0.479518	5.09791	3.43433e-07	9.35746e-06	ZK945.6
ZK945.6	59.7376	2.44772	0.581064	4.21248	2.52577e-05	0.00035786	C08F11.10
C08F11.10	66.618	2.44842	0.54216	4.51605	6.30032e-06	0.000111194	F59A6.4
F59A6.4	130.492	2.45432	0.539521	4.54907	5.38833e-06	9.66662e-05	F36H12.4
F36H12.4	58.4269	2.45435	0.593198	4.1375	3.51115e-05	0.00047076	B0280.11
B0280.11	84.3761	2.46037	0.61271	4.01556	5.93049e-05	0.000732581	irld-18
irld-18	61.1422	2.46687	0.618036	3.99146	6.56687e-05	0.000790048	Y62F5A.10
Y62F5A.10	49.9635	2.46759	0.580926	4.24769	2.15987e-05	0.000315711	Y69F12A.1
Y69F12A.1	51.5711	2.46793	0.569091	4.33661	1.44694e-05	0.000227434	ssp-10
ssp-10	233.845	2.46833	0.404117	6.10797	1.00908e-09	5.5087e-08	T05C12.1
T05C12.1	203.125	2.48069	0.465878	5.32478	1.01076e-07	3.24788e-06	ZK507.3
ZK507.3	52.3465	2.48273	0.570638	4.35079	1.35647e-05	0.000215436	T23F11.2
T23F11.2	110.583	2.48552	0.516213	4.81492	1.47257e-06	3.20869e-05	T27A3.5
T27A3.5	178.768	2.48581	0.470189	5.28683	1.24455e-07	3.89236e-06	F58E6.5
F58E6.5	276.838	2.48914	0.505394	4.92515	8.42962e-07	2.03151e-05	msrp-3
msrp-3	62.242	2.49408	0.616626	4.04473	5.2384e-05	0.00066205	C45G9.9
C45G9.9	40.5542	2.49827	0.62351	4.00679	6.15504e-05	0.000752387	hrpa-2
H28G03.1	4445.5	2.4986	0.321754	7.76556	8.12833e-15	1.4916e-12	ZK354.6
ZK354.6	68.982	2.50211	0.540291	4.63103	3.63846e-06	6.85011e-05	C09H10.9
C09H10.9	44.5083	2.5046	0.599228	4.17971	2.91878e-05	0.000403412	F38A5.6
F38A5.6	47.3524	2.50718	0.597597	4.19544	2.72341e-05	0.000380902	Y32H12A.8
Y32H12A.8	3118.52	2.50757	0.319718	7.84308	4.39639e-15	8.47613e-13	F07F6.1
F07F6.1	160.039	2.51172	0.43549	5.76757	8.04245e-09	3.47996e-07	ZK892.3
ZK892.3	59.2197	2.51633	0.571201	4.40534	1.0562e-05	0.000172792	C01G5.3
C01G5.3	44.3543	2.51768	0.627781	4.01044	6.06061e-05	0.000744573	C16A11.7
C16A11.7	61.1336	2.51786	0.561918	4.48084	7.43504e-06	0.000128832	Y57G11C.5
Y57G11C.5	107.253	2.51788	0.486392	5.17664	2.25915e-07	6.5963e-06	C16C8.18
C16C8.18	106.262	2.51979	0.498658	5.05316	4.3457e-07	1.14127e-05	ptp-5.1
ptp-5.1	73.5471	2.52558	0.629188	4.01404	5.96887e-05	0.000736725	myo-2
myo-2	294.389	2.53121	0.534459	4.73603	2.17947e-06	4.46176e-05	W03A5.1
W03A5.1	44.9909	2.53859	0.600356	4.22848	2.35278e-05	0.000338068	ZK616.61
ZK616.61	78.8034	2.54068	0.566886	4.48182	7.40087e-06	0.000128389	abu-14
abu-14	108.441	2.54469	0.559886	4.54502	5.493e-06	9.83124e-05	C38C10.3
C38C10.3	53.4495	2.54622	0.585503	4.34877	1.36906e-05	0.000216983	C14C10.1
C14C10.1	271.407	2.5503	0.49758	5.12542	2.96883e-07	8.29692e-06	irld-14
irld-14	46.2154	2.55071	0.599774	4.25279	2.11126e-05	0.000310503	frk-1
frk-1	76.1686	2.55767	0.558411	4.58027	4.64384e-06	8.50124e-05	F01G10.5
F01G10.5	89.0063	2.55978	0.525943	4.86702	1.13293e-06	2.57933e-05	R148.7
R148.7	152.708	2.56741	0.545837	4.70362	2.55583e-06	5.08197e-05	H32C10.1
H32C10.1	103.246	2.56836	0.485423	5.29098	1.21665e-07	3.81292e-06	T05D4.5
T05D4.5	73.3964	2.56842	0.579624	4.43117	9.37216e-06	0.000157038	spe-15
spe-15	645.087	2.56957	0.347158	7.40174	1.34416e-13	1.89565e-11	nsph-3.1
Y69E1A.2	644.603	2.57002	0.465043	5.52642	3.26837e-08	1.19665e-06	F26D2.10
F26D2.10	69.4516	2.57155	0.594735	4.32386	1.53321e-05	0.000238776	tag-10
tag-10	323.916	2.57308	0.381849	6.73849	1.6004e-11	1.409e-09	K09C6.7
K09C6.7	88.7852	2.58149	0.609001	4.23889	2.24627e-05	0.000323986	M176.9
M176.9	66.5155	2.58607	0.531533	4.86531	1.14277e-06	2.59783e-05	F35E2.9
F35E2.9	87.101	2.58797	0.542017	4.77471	1.79968e-06	3.78528e-05	F08H9.2
F08H9.2	194.05	2.58953	0.484867	5.3407	9.25862e-08	3.01321e-06	Y119C1B.1
Y119C1B.1	63.0546	2.59074	0.578056	4.48182	7.40104e-06	0.000128389	W03C9.1
W03C9.1	48.063	2.59222	0.604052	4.29138	1.77567e-05	0.000271039	Y57G11C.23
Y57G11C.23	52.0204	2.59508	0.580129	4.47328	7.70273e-06	0.000132656	ZK484.7
ZK484.7	76.9455	2.59649	0.624148	4.16005	3.18173e-05	0.000435017	R07E5.15
R07E5.15	129.117	2.59974	0.527622	4.92729	8.33788e-07	2.01899e-05	F54F12.1
F54F12.1	62.6221	2.60098	0.541561	4.80275	1.56501e-06	3.36202e-05	ssq-3
ssq-3	255.65	2.60314	0.530696	4.90515	9.33545e-07	2.19765e-05	F41C3.1
F41C3.1	41.354	2.60433	0.628414	4.14429	3.40872e-05	0.000460785	ssp-19
ssp-19	49.3587	2.60483	0.614032	4.24217	2.21374e-05	0.000321012	F36A2.10
F36A2.10	230.137	2.6051	0.437113	5.95978	2.52576e-09	1.24096e-07	C17H12.12
C17H12.12	156.152	2.60519	0.526301	4.95001	7.42109e-07	1.82014e-05	hdl-1
hdl-1	49.3911	2.60964	0.580032	4.49913	6.82318e-06	0.00011959	mpz-4
mpz-4	89.3862	2.61045	0.500083	5.22003	1.7889e-07	5.35479e-06	ZK809.1
ZK809.1	32.1033	2.62524	0.66783	3.931	8.4594e-05	0.000982801	msp-79
msp-79	297.718	2.63015	0.527778	4.98344	6.24646e-07	1.56996e-05	T09F5.10
T09F5.10	52.7293	2.6302	0.606357	4.33771	1.43973e-05	0.000226769	ZK1225.4
ZK1225.4	106.218	2.63219	0.539659	4.87751	1.07433e-06	2.46433e-05	K01D12.7
K01D12.7	96.876	2.63256	0.530441	4.96296	6.94276e-07	1.72504e-05	F10C1.3
F10C1.3	112.256	2.63503	0.562757	4.68236	2.83598e-06	5.57352e-05	ZK938.1
ZK938.1	318.328	2.63506	0.485815	5.42399	5.82837e-08	1.98152e-06	M05D6.3
M05D6.3	40.2967	2.63764	0.6409	4.11552	3.86303e-05	0.000507661	klp-17
klp-17	62.0408	2.63928	0.573242	4.60412	4.14204e-06	7.69358e-05	K07F5.6
K07F5.6	47.0081	2.64512	0.604622	4.37483	1.2153e-05	0.000195874	F40E3.5
F40E3.5	73.737	2.64551	0.523897	5.04967	4.42572e-07	1.16021e-05	C08F8.6
C08F8.6	186.342	2.64601	0.51749	5.11317	3.168e-07	8.75713e-06	ent-3
ent-3	95.1224	2.64839	0.529988	4.99707	5.8207e-07	1.47513e-05	ipla-4
ipla-4	69.1564	2.65663	0.577341	4.60149	4.19482e-06	7.77266e-05	elo-8
elo-8	76.8382	2.66295	0.534612	4.9811	6.3224e-07	1.58382e-05	Y71G12B.30
Y71G12B.30	57.5331	2.66299	0.57727	4.61307	3.96773e-06	7.39689e-05	F52H3.6
F52H3.6	167.88	2.66453	0.475898	5.59894	2.15665e-08	8.37957e-07	Y69E1A.4
Y69E1A.4	32.4792	2.66701	0.659619	4.04326	5.27141e-05	0.000664093	dhhc-13
dhhc-13	42.2367	2.6714	0.650647	4.10576	4.02984e-05	0.000525896	dml-1
dml-1	48.8527	2.67225	0.585414	4.56473	5.00144e-06	9.09033e-05	C33F10.8
C33F10.8	43.9824	2.67234	0.63234	4.22612	2.37757e-05	0.000340987	msp-10
msp-10	463.673	2.67632	0.503128	5.31936	1.04131e-07	3.33898e-06	C54G4.2
C54G4.2	67.4336	2.67647	0.549546	4.87033	1.11414e-06	2.54415e-05	F27D9.2
F27D9.2	971.473	2.6771	0.447457	5.98291	2.19188e-09	1.1018e-07	Y45F10B.3
Y45F10B.3	36.787	2.6796	0.663598	4.03799	5.3911e-05	0.000675262	F27C1.3
F27C1.3	58.1601	2.68017	0.576041	4.65273	3.27569e-06	6.27572e-05	F40G12.10
F40G12.10	156.504	2.68293	0.559248	4.7974	1.60739e-06	3.44335e-05	spe-17
spe-17	37.6367	2.68387	0.633022	4.23977	2.23751e-05	0.000323335	B0280.17
B0280.17	261.83	2.68769	0.517812	5.19048	2.09753e-07	6.1794e-06	ttbk-5
ttbk-5	87.9925	2.68781	0.57059	4.71058	2.47014e-06	4.94646e-05	C15H7.3
C15H7.3	133.249	2.69127	0.497784	5.4065	6.42671e-08	2.1704e-06	cyp-13A12
cyp-13A12	135.939	2.69188	0.458687	5.86866	4.39331e-09	2.03387e-07	Y37E3.19
Y37E3.19	56.6108	2.69536	0.650965	4.14055	3.46468e-05	0.000465759	nkb-2
nkb-2	137.38	2.69624	0.523108	5.15428	2.54607e-07	7.27566e-06	C06A1.3
C06A1.3	152.316	2.69989	0.453925	5.94786	2.71666e-09	1.32196e-07	K07H8.5
K07H8.5	54.975	2.70136	0.568105	4.75503	1.98417e-06	4.1229e-05	F36H1.3
F36H1.3	54.4048	2.70676	0.657734	4.11529	3.86698e-05	0.000507741	K10C9.7
K10C9.7	60.0795	2.70977	0.582591	4.65125	3.29935e-06	6.30519e-05	F21D9.2
F21D9.2	60.1308	2.71049	0.582827	4.6506	3.30976e-06	6.31716e-05	Y69E1A.8
Y69E1A.8	56.7902	2.71718	0.5776	4.70426	2.54783e-06	5.07267e-05	R06B10.2
R06B10.2	70.5202	2.71814	0.531452	5.11455	3.14481e-07	8.70885e-06	K09F6.3
K09F6.3	212.562	2.71875	0.433285	6.27475	3.50204e-10	2.1595e-08	Y71G12B.22
Y71G12B.22	51.3919	2.71877	0.587462	4.628	3.69214e-06	6.93403e-05	F49F1.5
F49F1.5	55.5127	2.71964	0.565086	4.81278	1.48842e-06	3.23442e-05	C09D4.3
C09D4.3	183.46	2.72004	0.496396	5.47957	4.26356e-08	1.51371e-06	Y6E2A.10
Y6E2A.10	49.6152	2.72483	0.636634	4.28006	1.86841e-05	0.00028111	C35E7.10
C35E7.10	173.642	2.72512	0.45175	6.03238	1.61566e-09	8.37009e-08	K06A1.2
K06A1.2	52.794	2.729	0.632958	4.3115	1.6215e-05	0.000250478	Y43F8C.5
Y43F8C.5	105.484	2.72956	0.544385	5.01403	5.33025e-07	1.36906e-05	C17H12.3
C17H12.3	197.753	2.72992	0.532738	5.12431	2.98622e-07	8.33024e-06	Y51H4A.13
Y51H4A.13	43.5405	2.73074	0.61711	4.42504	9.6425e-06	0.00016086	Y66A7A.9
Y66A7A.9	36.9497	2.74169	0.685402	4.00013	6.33082e-05	0.000770165	C25D7.1
C25D7.1	60.5786	2.74171	0.573133	4.78372	1.72079e-06	3.66053e-05	F36D3.5
F36D3.5	67.5505	2.743	0.548099	5.00457	5.59864e-07	1.42836e-05	E03H12.7
E03H12.7	153.351	2.74434	0.485006	5.65837	1.52819e-08	6.25428e-07	C10G11.8
C10G11.8	489.172	2.75039	0.474637	5.79472	6.84338e-09	3.00379e-07	ZK930.4
ZK930.4	92.8184	2.75095	0.526068	5.22927	1.70176e-07	5.11233e-06	W09C3.2
W09C3.2	74.8271	2.75188	0.583451	4.71656	2.39868e-06	4.82618e-05	msrp-4
msrp-4	32.4294	2.75263	0.675575	4.0745	4.61134e-05	0.000593203	F31E8.5
F31E8.5	133.511	2.75424	0.518735	5.30954	1.09902e-07	3.48007e-06	msp-45
msp-45	633.339	2.76372	0.476619	5.79859	6.68736e-09	2.94379e-07	C09B9.7
C09B9.7	26.5811	2.76394	0.698003	3.95977	7.50205e-05	0.000881665	fbxa-155
fbxa-155	46.6101	2.76446	0.625128	4.42224	9.76848e-06	0.000162605	C33C12.7
C33C12.7	39.8088	2.76624	0.629131	4.39693	1.09795e-05	0.000178663	M70.3
M70.3	155.012	2.76722	0.498276	5.55359	2.79865e-08	1.04221e-06	T28C6.5
T28C6.5	51.7369	2.77144	0.603964	4.58875	4.45905e-06	8.21231e-05	Y39B6A.30
Y39B6A.30	148.324	2.77197	0.470882	5.88677	3.93827e-09	1.82877e-07	Y106G6D.3
Y106G6D.3	239.01	2.77285	0.481755	5.75571	8.62776e-09	3.72264e-07	C05B5.2
C05B5.2	265.182	2.77316	0.493808	5.61587	1.95573e-08	7.69709e-07	nep-13
nep-13	32.2969	2.77846	0.669377	4.15082	3.31292e-05	0.000450528	H05L14.1
H05L14.1	168.843	2.78084	0.501966	5.53989	3.02666e-08	1.11891e-06	F59A3.8
F59A3.8	70.1071	2.78175	0.58448	4.75935	1.94215e-06	4.04663e-05	decr-1.3
decr-1.3	93.4367	2.78193	0.515206	5.39964	6.67738e-08	2.23524e-06	cdc-25.4
cdc-25.4	30.5052	2.78375	0.686616	4.0543	5.02854e-05	0.00063878	F28A10.12
F28A10.12	44.2707	2.785	0.629898	4.42135	9.80853e-06	0.000162738	Y69E1A.3
Y69E1A.3	28.5265	2.78754	0.708614	3.93379	8.3618e-05	0.000972945	C14C6.2
C14C6.2	173.489	2.78775	0.461587	6.03951	1.54587e-09	8.09114e-08	C27D8.1
C27D8.1	250.396	2.78804	0.494154	5.64204	1.68052e-08	6.80744e-07	K01D12.15
K01D12.15	55.7607	2.78896	0.57081	4.88597	1.02921e-06	2.38219e-05	dod-6
dod-6	255.284	2.78904	0.483272	5.77116	7.87298e-09	3.41633e-07	msp-81
msp-81	887.705	2.79035	0.480683	5.80498	6.43756e-09	2.8503e-07	cylc-1
Y59E9AL.6	426.331	2.79202	0.455081	6.13522	8.50417e-10	4.81513e-08	F13E9.14
F13E9.14	38.6846	2.79537	0.662502	4.21941	2.44942e-05	0.000349679	ptp-5.3
ptp-5.3	65.0672	2.79626	0.62358	4.4842	7.31883e-06	0.000127252	msp-76
msp-76	790.491	2.79632	0.478204	5.84756	4.98849e-09	2.27484e-07	ssp-34
ssp-34	238.466	2.79924	0.510123	5.48738	4.0795e-08	1.45515e-06	T20F5.5
T20F5.5	55.5317	2.79936	0.569751	4.9133	8.95562e-07	2.13798e-05	clp-6
clp-6	126.264	2.80538	0.458622	6.11697	9.53716e-10	5.24406e-08	C01G5.4
C01G5.4	41.2245	2.8079	0.628004	4.47115	7.78019e-06	0.000133747	C06C6.7
C06C6.7	28.9103	2.80886	0.706891	3.97354	7.08109e-05	0.000839315	Y47G6A.26
Y47G6A.26	75.3254	2.81395	0.556871	5.05315	4.34581e-07	1.14127e-05	C04C11.25
C04C11.25	567.474	2.81449	0.476717	5.9039	3.5501e-09	1.67404e-07	rnh-1.1
rnh-1.1	151.94	2.81748	0.519442	5.42405	5.82623e-08	1.98152e-06	hasp-2
hasp-2	66.5359	2.81976	0.563363	5.00522	5.57978e-07	1.42593e-05	dhhc-12
dhhc-12	90.4989	2.82292	0.506079	5.57802	2.43275e-08	9.35688e-07	F42G4.2
F42G4.2	93.2014	2.82339	0.514207	5.49077	4.00187e-08	1.43081e-06	F54H5.5
F54H5.5	106.297	2.82541	0.520523	5.42801	5.69843e-08	1.94603e-06	ifas-3
Y105C5B.14	67.5602	2.82694	0.556641	5.07857	3.80285e-07	1.01642e-05	F40G12.5
F40G12.5	56.5985	2.83054	0.619655	4.56793	4.92564e-06	8.97397e-05	F36H12.5
F36H12.5	99.9459	2.83193	0.538728	5.2567	1.46662e-07	4.49458e-06	F21H7.2
F21H7.2	106.559	2.83372	0.562717	5.03578	4.75898e-07	1.23693e-05	Y24D9B.1
Y24D9B.1	79.0018	2.84115	0.54972	5.16835	2.3617e-07	6.83859e-06	K04H4.5
K04H4.5	179.605	2.84235	0.534594	5.31683	1.05593e-07	3.37874e-06	gst-19
gst-19	55.8593	2.84633	0.580216	4.90563	9.3127e-07	2.19569e-05	Y54E2A.9
Y54E2A.9	128.966	2.85219	0.487833	5.84666	5.01551e-09	2.28033e-07	F38H4.4
F38H4.4	88.6368	2.85543	0.591125	4.83051	1.36187e-06	3.00183e-05	W03C9.8
W03C9.8	26.21	2.85933	0.713608	4.00686	6.15301e-05	0.000752387	pgp-14
pgp-14	64.7288	2.8599	0.57051	5.01288	5.36205e-07	1.3726e-05	pgp-9
pgp-9	2776.89	2.86088	0.329144	8.69189	3.5647e-18	1.23395e-15	F59A1.15
F59A1.15	40.5683	2.86301	0.642231	4.45791	8.27639e-06	0.000140533	myo-5
myo-5	224.409	2.86529	0.501796	5.71007	1.12927e-08	4.78392e-07	T27E7.1
T27E7.1	276.963	2.8712	0.503168	5.70625	1.1549e-08	4.87264e-07	K08F4.5
K08F4.5	210.333	2.87504	0.467557	6.14907	7.79377e-10	4.44595e-08	F08D12.3
F08D12.3	50.0774	2.8784	0.632131	4.55348	5.27654e-06	9.53317e-05	R08C7.8
R08C7.8	46.6062	2.87881	0.657179	4.38056	1.18374e-05	0.000191396	C01G6.2
C01G6.2	53.635	2.88403	0.647951	4.451	8.5471e-06	0.000144485	C17H12.5
C17H12.5	97.0861	2.88677	0.510919	5.65016	1.60299e-08	6.51184e-07	M70.1
M70.1	61.7178	2.88685	0.617915	4.67192	2.98392e-06	5.81922e-05	nsph-4.2
Y59E9AL.3	50.9703	2.89044	0.585621	4.93567	7.98745e-07	1.94651e-05	ptp-5.2
ptp-5.2	71.2165	2.89136	0.541981	5.3348	9.56475e-08	3.09301e-06	F44F4.10
F44F4.10	32.0836	2.89519	0.671778	4.30974	1.63445e-05	0.000251567	snf-10
snf-10	49.778	2.89545	0.606767	4.77193	1.82468e-06	3.81754e-05	F19B10.5
F19B10.5	45.4774	2.89866	0.657672	4.40745	1.04593e-05	0.00017148	F47D12.7
F47D12.7	154.208	2.90196	0.568197	5.10732	3.26768e-07	8.98377e-06	B0218.7
B0218.7	207.264	2.90304	0.520765	5.57456	2.48152e-08	9.52039e-07	F23B2.7
F23B2.7	54.6054	2.90538	0.613886	4.73277	2.21475e-06	4.51578e-05	scrm-8
scrm-8	30.7705	2.90651	0.699356	4.15599	3.23887e-05	0.000441246	msp-31
msp-31	1058.49	2.91346	0.444403	6.55589	5.53108e-11	4.2122e-09	mboa-4
mboa-4	83.9547	2.9143	0.523832	5.56342	2.64534e-08	1.0026e-06	C18H7.4
C18H7.4	80.0107	2.91888	0.574833	5.07778	3.8186e-07	1.01858e-05	ant-1.3
ant-1.3	142.327	2.91904	0.493061	5.92024	3.21465e-09	1.53487e-07	F55F8.7
F55F8.7	98.0163	2.92324	0.499025	5.8579	4.6876e-09	2.14405e-07	clec-10
clec-10	1984.82	2.93251	0.343599	8.53471	1.40512e-17	4.45862e-15	ZK616.65
ZK616.65	31.3461	2.93326	0.697874	4.20314	2.63239e-05	0.000370897	hdl-2
hdl-2	51.999	2.93566	0.612641	4.79182	1.65277e-06	3.52568e-05	Y39B6A.27
Y39B6A.27	134.77	2.94424	0.462161	6.37058	1.88309e-10	1.24162e-08	pfk-1.2
pfk-1.2	81.942	2.94446	0.605573	4.86227	1.16047e-06	2.63022e-05	clec-117
clec-117	62.8327	2.9447	0.635848	4.63113	3.63671e-06	6.85011e-05	F13A7.1
F13A7.1	263.071	2.95113	0.525664	5.6141	1.97587e-08	7.75631e-07	F47G6.3
F47G6.3	24.5969	2.95574	0.723473	4.08548	4.39849e-05	0.00056907	C33H5.16
C33H5.16	31.9044	2.9579	0.696596	4.24623	2.17402e-05	0.000317169	T25B9.6
T25B9.6	118.835	2.96805	0.503701	5.89247	3.80463e-09	1.77606e-07	nsph-3.2
C04G2.9	838.909	2.97243	0.47817	6.21626	5.09134e-10	3.00567e-08	pei-1
F27C8.5	131.977	2.97368	0.476947	6.23482	4.52291e-10	2.70151e-08	K01H12.4
K01H12.4	116.112	2.97666	0.503262	5.91474	3.32409e-09	1.57234e-07	T28F3.5
T28F3.5	274.496	2.9798	0.393245	7.57747	3.52369e-14	5.39669e-12	sfxn-1.2
sfxn-1.2	33.9131	2.98075	0.665499	4.47897	7.50058e-06	0.000129525	F10G8.1
F10G8.1	80.6085	2.98353	0.548223	5.44218	5.26322e-08	1.82606e-06	cysl-4
cysl-4	25.7149	2.98414	0.726296	4.10872	3.97863e-05	0.000520606	B0207.7
B0207.7	45.9959	2.99038	0.61308	4.87763	1.07369e-06	2.46433e-05	ant-1.4
ant-1.4	98.8927	2.99425	0.494204	6.05873	1.37202e-09	7.30675e-08	nep-20
nep-20	39.0761	3.00425	0.664803	4.51901	6.21287e-06	0.000109778	nep-10
nep-10	25.1338	3.00664	0.719262	4.18017	2.91286e-05	0.000403412	ZK1248.20
ZK1248.20	35.185	3.00799	0.669074	4.49576	6.93223e-06	0.000121222	msp-3
msp-3	406.442	3.00807	0.433667	6.93636	4.02335e-12	4.22618e-10	T04F3.3
T04F3.3	101.883	3.01283	0.504816	5.96817	2.39934e-09	1.19426e-07	F14H12.3
F14H12.3	51.1718	3.02274	0.621477	4.86381	1.1515e-06	2.61379e-05	F44D12.8
F44D12.8	78.4254	3.02297	0.541662	5.58091	2.39257e-08	9.22562e-07	C50E10.1
C50E10.1	213.536	3.02939	0.497152	6.09349	1.10475e-09	5.98807e-08	msp-49
msp-49	493.539	3.02946	0.447366	6.77176	1.27223e-11	1.17438e-09	C33F10.12
C33F10.12	106.318	3.03173	0.55162	5.49605	3.88402e-08	1.39522e-06	Y69E1A.1
Y69E1A.1	488.05	3.04296	0.447117	6.80572	1.00543e-11	9.51159e-10	W04E12.4
W04E12.4	48.2991	3.04839	0.613031	4.97265	6.60433e-07	1.64903e-05	ssp-16
ssp-16	152.581	3.04926	0.513786	5.93489	2.94048e-09	1.41729e-07	Y105C5B.11
Y105C5B.11	25.891	3.04944	0.716734	4.25464	2.09384e-05	0.000308426	pqn-94
pqn-94	162.71	3.05229	0.497988	6.12925	8.82951e-10	4.98082e-08	C44B9.2
C44B9.2	65.5239	3.05273	0.557632	5.47445	4.38867e-08	1.55451e-06	scrm-6
scrm-6	30.2605	3.05321	0.702617	4.34548	1.3897e-05	0.000219882	Y38H8A.4
Y38H8A.4	72.7838	3.05349	0.574952	5.31085	1.09113e-07	3.46228e-06	K08A2.2
K08A2.2	50.6387	3.06087	0.594198	5.15125	2.58754e-07	7.38029e-06	M02B1.4
M02B1.4	54.3401	3.06112	0.623351	4.91075	9.07289e-07	2.15584e-05	F40F12.3
F40F12.3	129.155	3.06117	0.517438	5.91601	3.29843e-09	1.56667e-07	K03H1.12
K03H1.12	67.3388	3.0617	0.592192	5.17011	2.33952e-07	6.80024e-06	F40E12.2
F40E12.2	53.7662	3.06319	0.582625	5.25756	1.45979e-07	4.48269e-06	C34F11.5
C34F11.5	189.287	3.07294	0.48679	6.31266	2.74275e-10	1.7479e-08	F14F7.4
F14F7.4	62.123	3.08149	0.573974	5.36869	7.93121e-08	2.60908e-06	Y46G5A.22
Y46G5A.22	80.0621	3.08537	0.55553	5.55392	2.79337e-08	1.04221e-06	msp-113
msp-113	117.852	3.08539	0.54898	5.62023	1.90709e-08	7.56428e-07	K06H7.8
K06H7.8	79.6396	3.08635	0.58238	5.29954	1.16095e-07	3.65341e-06	K03H1.9
K03H1.9	21.448	3.09599	0.767686	4.03289	5.50955e-05	0.000687272	sst-20
sst-20	111.458	3.09794	0.501686	6.17505	6.6142e-10	3.83045e-08	Y57G7A.6
Y57G7A.6	174.976	3.09914	0.505682	6.12864	8.86356e-10	4.98158e-08	C17F3.1
C17F3.1	288.104	3.10448	0.429741	7.22408	5.04502e-13	6.35047e-11	Y37D8A.5
Y37D8A.5	59.6808	3.10734	0.578304	5.3732	7.7353e-08	2.55567e-06	W03D8.3
W03D8.3	40.6205	3.12057	0.642261	4.85873	1.18144e-06	2.66981e-05	msp-53
msp-53	501.02	3.12092	0.490098	6.36795	1.91566e-10	1.25225e-08	cyp-33C8
cyp-33C8	2396.27	3.12253	0.316259	9.87332	5.43349e-23	3.44823e-20	F13A7.7
F13A7.7	27.2475	3.12761	0.710957	4.39915	1.08677e-05	0.000177413	T06C10.3
T06C10.3	82.5422	3.12787	0.555128	5.63449	1.75574e-08	7.03729e-07	ilys-3
ilys-3	268.197	3.13018	0.395129	7.9219	2.33907e-15	4.68768e-13	T22C1.8
T22C1.8	126.571	3.14638	0.522703	6.01944	1.75023e-09	8.97566e-08	Y39G10AR.16
Y39G10AR.16	112.792	3.14694	0.534095	5.8921	3.81308e-09	1.77606e-07	Y47G6A.13
Y47G6A.13	64.2186	3.15002	0.56407	5.58444	2.34452e-08	9.06328e-07	C27D6.11
C27D6.11	74.6686	3.16043	0.542625	5.82434	5.73381e-09	2.56858e-07	msp-57
msp-57	946.115	3.1608	0.487513	6.48353	8.9603e-11	6.52987e-09	F26A3.5
F26A3.5	153.03	3.16882	0.445863	7.10715	1.18464e-12	1.38794e-10	B0393.4
B0393.4	41.9051	3.17027	0.638144	4.96796	6.76602e-07	1.68663e-05	C38C3.3
C38C3.3	123.031	3.18257	0.481316	6.61223	3.78562e-11	2.98527e-09	Y49F6B.8
Y49F6B.8	61.6351	3.18279	0.566996	5.61342	1.98364e-08	7.7668e-07	ZK354.8
ZK354.8	94.3781	3.18315	0.504495	6.30958	2.798e-10	1.76831e-08	phyh-1
ZK550.5	149.733	3.18395	0.479993	6.63333	3.28202e-11	2.64489e-09	ttbk-4
ttbk-4	167.931	3.18595	0.474254	6.7178	1.84488e-11	1.58753e-09	ssq-2
ssq-2	886.452	3.18607	0.41598	7.65919	1.87116e-14	3.07472e-12	Y50E8A.6
Y50E8A.6	18.1895	3.19051	0.784969	4.06451	4.81344e-05	0.000615046	K09B11.5
K09B11.5	43.369	3.19122	0.64381	4.95677	7.16738e-07	1.76931e-05	M117.4
M117.4	48.6466	3.19138	0.60979	5.23357	1.66267e-07	5.02463e-06	T23F6.3
T23F6.3	90.2263	3.19209	0.521755	6.11798	9.47672e-10	5.22971e-08	nhx-6
nhx-6	62.2455	3.19309	0.576533	5.53844	3.05176e-08	1.12546e-06	acs-18
acs-18	204.995	3.19373	0.482403	6.62046	3.58083e-11	2.85548e-09	spch-2
spch-2	78.6521	3.20091	0.528134	6.06078	1.35464e-09	7.23947e-08	T10E9.4
T10E9.4	610.208	3.20845	0.495213	6.47892	9.23806e-11	6.66848e-09	ssq-4
ssq-4	1342.03	3.21021	0.480376	6.68271	2.34571e-11	1.97389e-09	fcmt-1
F13D12.9	193.101	3.2103	0.453083	7.08546	1.38585e-12	1.59909e-10	C27D8.2
C27D8.2	129.741	3.22128	0.500801	6.43225	1.25729e-10	8.74422e-09	srh-2
srh-2	157.768	3.22161	0.484289	6.65224	2.88658e-11	2.3511e-09	R08A2.1
R08A2.1	64.4049	3.22252	0.571737	5.63636	1.73681e-08	6.97979e-07	ZK616.8
ZK616.8	33.7891	3.22468	0.68993	4.67393	2.95494e-06	5.78492e-05	T15B12.2
T15B12.2	58.4253	3.23152	0.631304	5.11881	3.07475e-07	8.5459e-06	Y105E8A.27
Y105E8A.27	92.1332	3.23656	0.514459	6.2912	3.15025e-10	1.97729e-08	T02B11.9
T02B11.9	36.9498	3.23739	0.665972	4.86116	1.16703e-06	2.64116e-05	B0379.7
B0379.7	223.211	3.2416	0.480196	6.75057	1.47263e-11	1.31167e-09	pck-3
pck-3	110.123	3.24391	0.518612	6.25498	3.97559e-10	2.42209e-08	C46E10.1
C46E10.1	89.0206	3.2483	0.545911	5.95024	2.67754e-09	1.30848e-07	F14F8.8
F14F8.8	19.3052	3.2487	0.786822	4.12889	3.64525e-05	0.000484367	F28H6.8
F28H6.8	81.7575	3.25179	0.534744	6.08102	1.19423e-09	6.45011e-08	ZK945.7
ZK945.7	254.658	3.25528	0.484372	6.72064	1.80934e-11	1.5658e-09	R07E5.6
R07E5.6	99.9594	3.25911	0.555425	5.86778	4.41664e-09	2.03848e-07	F37A8.2
F37A8.2	52.1475	3.2592	0.611288	5.33169	9.73011e-08	3.13982e-06	mpst-4
mpst-4	115.555	3.26617	0.49019	6.66307	2.68168e-11	2.21982e-09	gln-2
gln-2	247.68	3.27294	0.505005	6.48102	9.11074e-11	6.60789e-09	clec-123
clec-123	199.857	3.27745	0.476983	6.87121	6.36581e-12	6.29595e-10	kel-10
kel-10	190.96	3.28029	0.489401	6.70267	2.04651e-11	1.74311e-09	nep-6
nep-6	54.5225	3.28882	0.620011	5.30445	1.13016e-07	3.57125e-06	msp-51
msp-51	643.124	3.28976	0.438103	7.50909	5.9542e-14	8.637e-12	gsp-3
gsp-3	344.231	3.30381	0.478908	6.89863	5.25052e-12	5.33137e-10	K09C6.8
K09C6.8	19.6352	3.30573	0.777791	4.25015	2.13626e-05	0.000313462	mpz-6
mpz-6	35.6904	3.30825	0.684133	4.83567	1.32696e-06	2.94191e-05	Y54E2A.7
Y54E2A.7	70.7759	3.31124	0.584804	5.66214	1.495e-08	6.15413e-07	Y53H1C.3
Y53H1C.3	16.2518	3.31451	0.811211	4.08587	4.39115e-05	0.000568721	F56A11.6
F56A11.6	111.455	3.31956	0.489401	6.7829	1.17789e-11	1.10064e-09	Y116F11B.7
Y116F11B.7	24.124	3.32166	0.755143	4.39872	1.08893e-05	0.000177575	Y1A5A.1
Y1A5A.1	173.415	3.32267	0.479997	6.92228	4.44421e-12	4.60474e-10	ZC376.8
ZC376.8	68.3915	3.32668	0.562335	5.91584	3.30183e-09	1.56667e-07	clec-153
clec-153	45.7836	3.33211	0.626822	5.31588	1.06144e-07	3.3834e-06	C45G9.4
C45G9.4	27.4947	3.33226	0.721943	4.61569	3.91799e-06	7.32208e-05	F36D3.16
F36D3.16	58.018	3.33577	0.629976	5.29508	1.18963e-07	3.73592e-06	H08M01.1
H08M01.1	54.0788	3.33922	0.599901	5.56628	2.60238e-08	9.90921e-07	F47B3.7
F47B3.7	87.6863	3.341	0.55674	6.00101	1.96099e-09	9.95596e-08	F32B4.2
F32B4.2	97.762	3.34661	0.528868	6.32788	2.4856e-10	1.60416e-08	nep-9
nep-9	25.1993	3.34859	0.750265	4.46321	8.07421e-06	0.000137406	F49C12.15
F49C12.15	723.532	3.35815	0.449697	7.46758	8.16828e-14	1.17369e-11	scl-6
scl-6	33.5586	3.36271	0.707758	4.75122	2.02196e-06	4.17863e-05	F36G9.13
F36G9.13	21.2017	3.36604	0.776646	4.33408	1.46371e-05	0.00022936	K09E4.1
K09E4.1	89.5158	3.36643	0.526601	6.39275	1.62928e-10	1.09319e-08	basl-1
basl-1	78.9915	3.36742	0.551109	6.11026	9.94696e-10	5.44972e-08	Y38C1AA.7
Y38C1AA.7	764.962	3.36898	0.458079	7.35458	1.91527e-13	2.65196e-11	C34D4.2
C34D4.2	64.0574	3.37442	0.621229	5.43185	5.57739e-08	1.91327e-06	F53C3.1
F53C3.1	41.6201	3.37514	0.66495	5.07578	3.85903e-07	1.02757e-05	wht-4
wht-4	40.6016	3.3765	0.657558	5.13491	2.82275e-07	7.96172e-06	Y106G6G.4
Y106G6G.4	224.124	3.37713	0.447602	7.54494	4.52495e-14	6.69122e-12	F21H7.5
F21H7.5	426.52	3.37766	0.420714	8.0284	9.87557e-16	2.11852e-13	M05B5.1
M05B5.1	132.525	3.38305	0.502016	6.73893	1.5956e-11	1.409e-09	msp-59
msp-59	487.736	3.38857	0.438507	7.72752	1.09665e-14	1.96506e-12	Y116F11B.8
Y116F11B.8	16.8812	3.38918	0.808497	4.19195	2.76562e-05	0.000385037	gsp-4
gsp-4	320.074	3.399	0.444196	7.65204	1.97813e-14	3.20521e-12	msp-19
msp-19	373.923	3.40045	0.450188	7.5534	4.2404e-14	6.33192e-12	F15D3.4
F15D3.4	56.8432	3.40324	0.599996	5.67211	1.41051e-08	5.90207e-07	T05A7.6
T05A7.6	233.626	3.40422	0.483055	7.04727	1.82464e-12	2.08955e-10	nep-8
nep-8	81.3792	3.41173	0.548984	6.21463	5.14453e-10	3.02534e-08	T05F1.5
T05F1.5	137.82	3.41194	0.467566	7.29725	2.93714e-13	3.92418e-11	Y65B4A.9
Y65B4A.9	68.6055	3.41298	0.565529	6.03503	1.58936e-09	8.26198e-08	W03F11.4
W03F11.4	240.694	3.4139	0.424827	8.03598	9.28371e-16	2.04928e-13	wht-5
wht-5	110.148	3.4204	0.512994	6.66753	2.60145e-11	2.17179e-09	clec-73
clec-73	215.98	3.42568	0.471323	7.26822	3.64265e-13	4.7018e-11	H12I13.1
H12I13.1	29.8878	3.43169	0.714206	4.8049	1.54831e-06	3.34027e-05	ZK1053.2
ZK1053.2	139.811	3.43216	0.490747	6.99375	2.67632e-12	2.9324e-10	T16A9.5
T16A9.5	341.083	3.43271	0.421976	8.13485	4.12445e-16	1.01322e-13	K09C6.2
K09C6.2	63.2537	3.44373	0.591092	5.82604	5.67572e-09	2.5576e-07	scrm-5
scrm-5	63.2537	3.44373	0.591092	5.82604	5.67572e-09	2.5576e-07	C15C6.2
C15C6.2	556.333	3.44669	0.431785	7.98242	1.43497e-15	2.95351e-13	C31H1.1
C31H1.1	68.4538	3.46067	0.582977	5.9362	2.91709e-09	1.41048e-07	T08B6.9
T08B6.9	184.734	3.46222	0.449868	7.69609	1.40298e-14	2.45597e-12	linc-108
linc-108	35.9746	3.46659	0.701398	4.94241	7.71639e-07	1.88952e-05	T23B3.5
T23B3.5	338.769	3.46958	0.426428	8.13637	4.07322e-16	1.01322e-13	Y54G2A.13
Y54G2A.13	66.2248	3.47594	0.600101	5.79226	6.94452e-09	3.03943e-07	wht-8
wht-8	75.7125	3.47786	0.554923	6.26727	3.67421e-10	2.24747e-08	clec-119
clec-119	81.2015	3.49282	0.548348	6.3697	1.89393e-10	1.24338e-08	marc-1
marc-1	23.0517	3.49776	0.768078	4.55392	5.2656e-06	9.52499e-05	C35A5.4
C35A5.4	35.8278	3.49851	0.688883	5.07852	3.80383e-07	1.01642e-05	E03H12.5
E03H12.5	384.276	3.50715	0.438866	7.9914	1.33414e-15	2.78361e-13	K10D11.2
K10D11.2	64.7286	3.50872	0.580899	6.04016	1.53966e-09	8.08638e-08	D2045.5
D2045.5	48.1918	3.51194	0.630358	5.57134	2.52788e-08	9.64967e-07	F58G1.3
F58G1.3	132.031	3.5193	0.504966	6.96938	3.18339e-12	3.39064e-10	F27E5.3
F27E5.3	31.8681	3.53218	0.706991	4.99607	5.85099e-07	1.48034e-05	cyp-13A8
cyp-13A8	52.6355	3.53449	0.616503	5.73311	9.86031e-09	4.2186e-07	ZK354.2
ZK354.2	160.218	3.54101	0.486352	7.28077	3.3193e-13	4.3962e-11	C30G7.3
C30G7.3	191.474	3.54148	0.453445	7.81015	5.71191e-15	1.06095e-12	F53B2.5
F53B2.5	74.5153	3.5461	0.591464	5.99545	2.02918e-09	1.02679e-07	acs-2
acs-2	9768.48	3.54756	0.394992	8.98135	2.67459e-19	9.93578e-17	D2062.1
D2062.1	31.6786	3.54977	0.703814	5.04362	4.56805e-07	1.19265e-05	Y39B6A.25
Y39B6A.25	31.7907	3.55105	0.707235	5.02104	5.13937e-07	1.3245e-05	Y37E11B.10
Y37E11B.10	185.356	3.56101	0.497484	7.15805	8.18326e-13	9.97114e-11	F28E10.4
F28E10.4	44.4925	3.57672	0.678179	5.27401	1.33472e-07	4.14881e-06	T28B8.4
T28B8.4	59.3903	3.57768	0.599457	5.9682	2.39878e-09	1.19426e-07	F58F12.3
F58F12.3	23.6605	3.58331	0.760754	4.7102	2.47469e-06	4.94646e-05	C07E3.4
C07E3.4	19.9242	3.59115	0.797744	4.50163	6.74349e-06	0.000118336	C25A8.5
C25A8.5	72.8779	3.59958	0.562128	6.40348	1.51873e-10	1.03267e-08	F23B12.1
F23B12.1	42.6647	3.60467	0.66125	5.45131	5.00011e-08	1.74222e-06	pho-10
pho-10	33.5072	3.60539	0.708081	5.09178	3.54722e-07	9.59639e-06	jmjd-1.1
jmjd-1.1	47.4875	3.61208	0.642541	5.62156	1.89246e-08	7.54556e-07	cbs-2
cbs-2	64.7571	3.61405	0.582231	6.20726	5.39177e-10	3.15783e-08	ZK688.10
ZK688.10	118.379	3.61987	0.493675	7.3325	2.25899e-13	3.0997e-11	F08D12.2
F08D12.2	30.1998	3.62185	0.73535	4.92535	8.42115e-07	2.03151e-05	ttbk-8.2
C39H7.1	371.258	3.62876	0.478934	7.57675	3.54323e-14	5.39669e-12	idpp-15
ZC21.3	102.734	3.63016	0.535004	6.78529	1.15856e-11	1.08926e-09	F36D3.4
F36D3.4	127.5	3.64062	0.502604	7.24352	4.37191e-13	5.59567e-11	snf-2
snf-2	56.6592	3.64902	0.602861	6.05284	1.42314e-09	7.52636e-08	cylc-2
C41G7.6	232.346	3.65209	0.45156	8.08772	6.07908e-16	1.42447e-13	F17E9.5
F17E9.5	605.663	3.66548	0.436668	8.3942	4.69062e-17	1.32302e-14	K10H10.4
K10H10.4	249.185	3.6672	0.430809	8.51234	1.70454e-17	5.19238e-15	msp-65
msp-65	136.927	3.67056	0.533277	6.88303	5.85928e-12	5.87123e-10	moa-1
moa-1	139.978	3.67328	0.469868	7.81769	5.38002e-15	1.02429e-12	T11F8.4
T11F8.4	44.3584	3.696	0.652685	5.66277	1.48951e-08	6.14818e-07	D1054.9
D1054.9	105.185	3.69872	0.56858	6.50518	7.75987e-11	5.85102e-09	BE10.1
BE10.1	50.1254	3.70022	0.635238	5.82493	5.71371e-09	2.56713e-07	F58D2.2
F58D2.2	205.687	3.70094	0.460202	8.04199	8.83908e-16	1.97982e-13	acs-10
acs-10	169.606	3.70269	0.488561	7.57876	3.48862e-14	5.39669e-12	spe-49
spe-49	37.2135	3.70281	0.704119	5.25878	1.45014e-07	4.46202e-06	Y39G10AR.15
Y39G10AR.15	40.1673	3.70445	0.67115	5.51956	3.39857e-08	1.23541e-06	C09B9.4
C09B9.4	92.7696	3.71172	0.530638	6.99483	2.65588e-12	2.93128e-10	Y49E10.10
Y49E10.10	82.5329	3.71242	0.544502	6.81801	9.23119e-12	8.85492e-10	Y38E10A.17
Y38E10A.17	523.632	3.71773	0.410458	9.05751	1.33457e-19	5.64634e-17	K07A3.3
K07A3.3	76.6726	3.72859	0.576303	6.46984	9.81039e-11	7.01512e-09	abt-5
abt-5	111.546	3.73492	0.523955	7.12832	1.01603e-12	1.21851e-10	Y43F8C.9
Y43F8C.9	129.339	3.73741	0.494581	7.55671	4.1339e-14	6.234e-12	T03F6.6
T03F6.6	152.932	3.73861	0.495683	7.54234	4.61603e-14	6.76026e-12	R03D7.8
R03D7.8	53.0626	3.74841	0.639554	5.86098	4.60139e-09	2.11096e-07	mps-3
mps-3	51.6376	3.76327	0.6314	5.96019	2.51939e-09	1.24096e-07	spch-3
spch-3	438.404	3.76864	0.392476	9.60222	7.82442e-22	4.41384e-19	T02E1.7
T02E1.7	135.042	3.769	0.506286	7.44441	9.73809e-14	1.38618e-11	spch-1
spch-1	399.856	3.77672	0.382486	9.87415	5.38871e-23	3.44823e-20	snf-5
snf-5	360.582	3.77845	0.439402	8.59908	8.03599e-18	2.66079e-15	spe-18
F32A11.3	320.745	3.78048	0.395923	9.54852	1.3156e-21	6.9096e-19	W03G1.2
W03G1.2	27.3296	3.80416	0.746658	5.09492	3.4889e-07	9.47227e-06	F44G3.7
F44G3.7	78.6828	3.8051	0.598652	6.35612	2.06914e-10	1.3468e-08	F21F3.2
F21F3.2	47.5933	3.80514	0.64223	5.9249	3.12493e-09	1.49672e-07	F32B5.1
F32B5.1	89.2837	3.80552	0.545444	6.97692	3.01729e-12	3.23636e-10	W02B12.12
W02B12.12	282.694	3.81442	0.432238	8.82482	1.0964e-18	3.88356e-16	ttbk-8.1
Y38H8A.3	264.646	3.8223	0.411134	9.29697	1.44498e-20	6.47311e-18	nep-23
nep-23	64.9955	3.8362	0.595418	6.44288	1.1723e-10	8.22824e-09	Y57G11A.2
Y57G11A.2	492.223	3.85012	0.393204	9.79168	1.22245e-22	7.44763e-20	fer-1
fer-1	121.849	3.85152	0.498094	7.73253	1.05428e-14	1.91163e-12	F55G11.7
F55G11.7	97.4583	3.87036	0.539125	7.17897	7.0239e-13	8.6275e-11	B0207.1
B0207.1	40.0386	3.87737	0.684505	5.6645	1.47456e-08	6.10298e-07	Y116A8C.23
Y116A8C.23	50.8179	3.88457	0.63941	6.07524	1.23801e-09	6.65519e-08	F47B3.4
F47B3.4	69.3058	3.89905	0.599655	6.50215	7.91797e-11	5.91079e-09	H06I04.5
H06I04.5	45.7702	3.90639	0.662231	5.89884	3.66063e-09	1.71564e-07	Y53C10A.10
Y53C10A.10	110.246	3.9102	0.510181	7.66434	1.79746e-14	3.02938e-12	B0205.14
B0205.14	169.054	3.91546	0.45965	8.51836	1.61827e-17	5.03017e-15	mpz-3
mpz-3	69.1369	3.91671	0.594395	6.58941	4.41591e-11	3.43157e-09	gmeb-3
gmeb-3	18.6538	3.91903	0.820879	4.77419	1.80429e-06	3.78528e-05	Y43F8A.2
Y43F8A.2	234.206	3.94323	0.466472	8.45331	2.83159e-17	8.29385e-15	F32H2.7
F32H2.7	225.313	3.97844	0.440924	9.02298	1.83046e-19	7.33677e-17	alg-3
alg-3	350.839	3.98678	0.416609	9.56959	1.07328e-21	5.83825e-19	Y18H1A.15
Y18H1A.15	25.9984	4.02286	0.771529	5.21414	1.84667e-07	5.50425e-06	C18E9.8
C18E9.8	124.912	4.0577	0.514659	7.88426	3.16416e-15	6.17862e-13	spe-8
spe-8	57.0177	4.07244	0.626629	6.49897	8.08743e-11	5.97959e-09	wago-10
wago-10	81.1164	4.0752	0.569644	7.15394	8.43194e-13	1.01926e-10	Y73F8A.20
Y73F8A.20	51.5255	4.07827	0.652614	6.24913	4.12751e-10	2.50265e-08	B0205.10
B0205.10	201.164	4.07951	0.445111	9.16516	4.94726e-20	2.1529e-17	Y113G7C.1
Y113G7C.1	281.878	4.08606	0.486022	8.40715	4.20083e-17	1.20722e-14	Y48B6A.5
Y48B6A.5	103.691	4.11284	0.538303	7.64039	2.16561e-14	3.47204e-12	Y69A2AR.19
Y69A2AR.19	227.628	4.11638	0.440112	9.35305	8.51596e-21	4.05333e-18	phat-7
C49G7.3	233.812	4.12039	0.486527	8.46898	2.47545e-17	7.39286e-15	T08B6.4
T08B6.4	336.776	4.12902	0.502117	8.22323	1.98099e-16	5.11399e-14	Y39G8C.2
Y39G8C.2	42.6095	4.15772	0.69738	5.96192	2.49297e-09	1.2328e-07	alg-4
alg-4	329.306	4.1773	0.430783	9.69699	3.10528e-22	1.8191e-19	R155.3
R155.3	58.4018	4.18965	0.652287	6.42301	1.33603e-10	9.24956e-09	C36H8.1
C36H8.1	165.54	4.25717	0.471789	9.02346	1.82234e-19	7.33677e-17	C14A4.13
C14A4.13	51.2562	4.26019	0.663441	6.42135	1.3507e-10	9.26686e-09	tbx-34
tbx-34	60.4097	4.44529	0.656801	6.76809	1.30491e-11	1.18686e-09	ZK1010.5
ZK1010.5	193.025	4.49463	0.481625	9.33221	1.03682e-20	4.7854e-18	phat-4
phat-4	134.559	4.57644	0.534612	8.56029	1.12579e-17	3.64829e-15	catp-4
catp-4	311.857	4.58767	0.422961	10.8466	2.07041e-27	2.1106e-24	cyp-14A4
cyp-14A4	1054.42	6.40906	0.394537	16.2445	2.44236e-59	1.85998e-55	F22B3.7
F22B3.7	228.305	6.55985	0.5928	11.0659	1.83656e-28	2.15174e-25	kin-5
							kin-10
